# Supplementary material for: Interleukin 17 signaling supports clinical benefit of dual CTLA-4 and PD-1 checkpoint inhibition in melanoma
Source: Nat Cancer. 2023 Jul 31;4(9):1292–308. doi: 10.1038/s43018-023-00610-2 (PMC10518254; doi:10.1038/s43018-023-00610-2)
Supplement: Supplementary file 2 — Supplementary Tables 1–5. [file 43018_2023_610_MOESM2_ESM.xlsx]

## Sheet: Ext-Table1
	Supplementary Table 1. Significantly differentially expressed genes between BRAF wt vs. BRAF mt tumor tissues in the discovery cohort (related to Figure 1a).
	Gene name	p - value	Difference	SE of difference	t ratio	q value
	STAM	<0.000001	-0.4345	0.07654	5.676	0.000104
	ALCAM	0.001025	-0.3211	0.09592	3.348	0.049219
	CD58	4.3e-05	-0.2969	0.07053	4.209	0.009664
	MAPK1	0.000112	-0.2465	0.06218	3.964	0.017518
	RIPK2	0.000396	-0.229	0.06322	3.622	0.039543
	YTHDF2	2.1e-05	-0.2206	0.05032	4.384	0.008175
	ABCF1	0.000508	-0.2014	0.05669	3.552	0.039543
	PRPF38A	1.1e-05	-0.1993	0.04385	4.546	0.005719
	NRAS	0.000536	-0.1919	0.05425	3.536	0.039789
	MAPK8	0.000741	-0.182	0.05287	3.443	0.043857
	TICAM1	6.9e-05	-0.163	0.03983	4.092	0.013398
	EIF2B4	0.000505	-0.1368	0.0385	3.553	0.039543
	TFE3	0.000459	0.169	0.04719	3.581	0.039543
	EPHA6	0.00089	0.2013	0.05939	3.389	0.047846
	ORAI2	0.00066	0.212	0.06098	3.476	0.043857
	ELK1	2.6e-05	0.2126	0.04904	4.335	0.008175
	CXCR1	0.000458	0.2448	0.06837	3.581	0.039543
	HYOU1	0.000722	0.2529	0.0733	3.451	0.043857
	ULBP3	0.000394	0.2677	0.07386	3.624	0.039543
	IFNL1	0.00018	0.2772	0.07221	3.84	0.023621
	ARPC1B	0.000942	0.2901	0.086	3.373	0.048924
	IL17A	0.001068	0.3109	0.09322	3.335	0.049219
	TEAD2	0.000774	0.3117	0.09085	3.43	0.043857
	INHBA	0.000788	0.3338	0.09745	3.425	0.043857
	METTL7B	0.000725	0.3714	0.1077	3.45	0.043857
	DMBT1	0.000788	0.3801	0.111	3.425	0.043857
	CNTN6	0.000987	0.3849	0.1146	3.359	0.049219
	PMAIP1	0.0001	0.399	0.09986	3.996	0.017252
	MT3	8e-06	0.4421	0.09558	4.625	0.005719
	FOS	0.001074	0.468	0.1404	3.334	0.049219
	CFI	0.000448	0.5693	0.1587	3.588	0.039543
	FOSB	4.3e-05	0.7189	0.1707	4.212	0.009664
	ITGB3	0.000287	0.8011	0.2158	3.712	0.034369
	p-values are from multiple unpaired t-test (two-tailed) with Benjamini, Krieger and Yekutieli test correction (q).

## Sheet: Ext-Table2
	Supplementary Table 2. Primer sequences used in this study.
	Gene name	Specificity	PrimerBank ID / reference	Forward primer sequence	Reverse primer sequence
	IL6	human	224831235c2	CCTGAACCTTCCAAAGATGGC	TTCACCAGGCAAGTCTCCTCA
	IL1A	human	27894329c2	AGATGCCTGAGATACCCAAAACC	CCAAGCACACCCAGTAGTCT
	IL1B	human	27894305c3	TTCGACACATGGGATAACGAGG	TTTTTGCTGTGAGTCCCGGAG
	TGFB1	human	260655621c3	CAATTCCTGGCGATACCTCAG	GCACAACTCCGGTGACATCAA
	IL23A	human	28144902c1	CTCAGGGACAACAGTCAGTTC	ACAGGGCTATCAGGGAGCA
	CCL20	human	Lin et al	GCGCAAATCCAAAACAGACT	CAAGTCCAGTGAGGCACAAA
	RORC	human	48255916c1	GTGGGGACAAGTCGTCTGG	AGTGCTGGCATCGGTTTCG
	STAT3	human	47080104c2	ACCAGCAGTATAGCCGCTTC	GCCACAATCCGGGCAATCT
	IL17A	human	27477085c1	TCCCACGAAATCCAGGATGC	GGATGTTCAGGTTGACCATCAC
	POLR2A	human	306482654c2	CCTGAGGGTGACGAGGATCT	GTGCTTCCATTCCGCATACAG
	18S	human	Chauvistré et al	CGCCGCTAGAGGTGAAATTC	TCTTGGCAAATGCTTTCGC
	IL17RA	mouse	255708386c3	CATCAGCGAGCTAATGTCACA	AGCGTGTCTCAAACAGTCATTTA
	IL17RC	mouse	30841018a1	GCTGCCTGATGGTGACAATGT	TGGACGCAGGTACAGTAAGAAG
	IL17F	mouse	119360345c2	AATCCTGGTCCTTCGGAGGG	GCCAACTTTTAGGAGCATCTTCT
	ACT1	mouse	118129914c1	AGCATTCCCGTGGAGGTTG	GGGCAGGTGGTTCCAATTC
	PTGS2	mouse	118130137c1	TTCCAATCCATGTCAAAACCGT	AGTCCGGGTACAGTCACACTT
	IL1A	mouse	52669a1	CGAAGACTACAGTTCTGCCATT	GACGTTTCAGAGGTTCTCAGAG
	IL1B	mouse	6680415a1	GCAACTGTTCCTGAACTCAACT	ATCTTTTGGGGTCCGTCAACT
	IL6	mouse	13624311a1	TAGTCCTTCCTACCCCAATTTCC	TTGGTCCTTAGCCACTCCTTC
	STAT3	mouse	13277852a1	CAATACCATTGACCTGCCGAT	GAGCGACTCAAACTGCCCT
	RORC	mouse	Zhang et al	CCATTCAGTATGTGGTGGAGTT	CTGACTAGGACGACTTCCATTG
	IFNG	mouse	145966741c2	ACAGCAAGGCGAAAAAGGATG	TGGTGGACCACTCGGATGA
	TNF	mouse	133892368c1	CAGGCGGTGCCTATGTCTC	CGATCACCCCGAAGTTCAGTAG
	TRAF6	mouse	38348245c3	ATGCAGAGGAATCACTTGGCA	ACGGACGCAAAGCAAGGTT
	IL17A	mouse	142367609c1	TCAGCGTGTCCAAACACTGAG	CGCCAAGGGAGTTAAAGACTT
	SOCS3	mouse	own design	TGCGCCTCAAGACCTTCAG	GCTCCAGTAGAATCCGCTCTC
	CXCL9	mouse	6678880a1	TCCTTTTGGGCATCATCTTCC	TTTGTAGTGGATCGTGCCTCG
	CXCL10	mouse	10946576a1	CCAAGTGCTGCCGTCATTTTC	GGCTCGCAGGGATGATTTCAA
	CXCL11	mouse	9507070c1	GGCTTCCTTATGTTCAAACAGGG	GCCGTTACTCGGGTAAATTACA
	ICAM1	mouse	30172560c2	GGCATTGTTCTCTAATGTCTCCG	TGTCGAGCTTTGGGATGGTAG
	VCAM1	mouse	170295822c1	TTGGGAGCCTCAACGGTACT	GCAATCGTTTTGTATTCAGGGGA
	18S	mouse	own design	GGGCGGAGATATGCTCATGTG	TCTGGGATCTTGTACTGTCGT
	GAPDH	mouse	own design	TGACCTCAACTACATGGTCTACA	CTTCCCATTCTCGGCCTTG
	PrimerBank: https://pga.mgh.harvard.edu/primerbank/
	Lin et al, https://doi.org/10.15252/embr.201744951
	Chauvistré et al, https://doi.org/10.1101/2020.04.01.999847
	Zhang et al, https://doi.org/10.1038/s41467-018-04974-3

## Sheet: Ext-Table3
	Supplementary Table 3. Baseline clinical characteristics of melanoma patients in the discovery cohort (related to Figure 5).
	Clinical parameter	α-CTLA-4 plus α-PD-1 (n = 70)	α-PD-1 monotherapy (n = 51)	Total cohort (n = 121)
	Age at therapy start
	Median years (range)	60 (18-81)	71 (35-88)	63 (18-88)
	Gender
	Male, n (%)	45 (64)	28 (55)	73 (60)
	Female, n (%)	25 (36)	23 (45)	48 (40)
	BRAF status
	V600 positive, n (%)	27 (39)	11 (22)	38 (31)
	V600 negative, n (%)	43 (61)	38 (74)	81 (67)
	not available	0 (0)	2 (4)	2 (2)
	AJCC stage
	IIIB, n (%)	2 (3)	1 (2)	3 (2)
	IIIC, n (%)	3 (5)	3 (6)	6 (5)
	IV, n (%)	64 (91)	47 (92)	111 (93)
	missing, n (%)	1 (1)	0 (0)	1 (1)
	Baseline plasma, n	70	51	121
	Follow-up plasma, n	47	25	72
	Response
	Responders n (%)	41 (49)	19 (37)	60 (50)
	Non-responders n (%)	29 (51)	32 (63)	61 (50)
	Histological subtypes
	cutaneous, n (%)	51 (73)	43 (84)	94 (78)
	occult, n (%)	11 (16)	8 (16)	19 (16)
	mucosal, n (%)	8 (11)	0 (0)	8 (6)
	ocular, n (%)	0 (0)	0 (0)	0 (0)
	Responders: CR, PR (complete or partial response), Non-responders: PD (progressive disease, mixed response)

## Sheet: Ext-Table4
	Supplementary Table 4. Baseline clinical characteristics of melanoma patients in the validation cohort (related to Figure 6).
	Clinical parameter	α-CTLA-4 plus α-PD-1 (n = 45)	α-PD-1 monotherapy (n = 44)	Total cohort (n = 89)
	Age at therapy start
	Median years (range)	62 (30-81)	71 (41-96)	65 (30-96)
	Gender
	Male, n (%)	29 (65)	20 (45)	49 (55)
	Female, n (%)	16 (53)	24 (55)	40 (45)
	BRAF
	V600 positive, n (%)	17 (38)	12 (27)	29 (33)
	V600 negative, n (%)	25 (55)	31 (71)	56 (63)
	not available	3 (7)	1 (2)	4 (4)
	AJCC stage
	IIIB, n (%)	0 (0)	1 (2)	1 (1)
	IIIC, n (%)	2 (4)	3 (7)	5 (6)
	IIID, n (%)	0 (0)	1 (2)	1 (1)
	IV, n (%)	43 (96)	39 (89)	82 (92)
	Baseline plasma, n	45	44	89
	Follow-up plasma, n	0	0	0
	Response
	Responders n (%)	16 (36)	22 (50)	38 (43)
	Non-responders n (%)	27 (60)	22 (50)	49 (55)
	missing, n (%)	2 (4)	0 (0)	2 (2)
	Histological subtypes
	cutaneous, n (%)	22 (49)	34 (77)	56 (63)
	occult, n (%)	7 (16)	6 (14)	13 (15)
	mucosal, n (%)	2 (4)	2 (4.5)	4 (4)
	ocular, n (%)	3 (7)	0 (0)	3 (3)
	missing, n (%)	11 (24)	2 (4.5)	13 (15)
	Responders: CR, PR (complete or partial response), Non-responders: PD (progressive disease, stable disease, mixed response)

## Sheet: Ext-Table5
	Supplementary Table 5. Gene expression signatures
	IL-17 signaling pathway - Homo sapiens (human) KEGG hsa04657 [2021]
	IL25	interleukin 25
	IL17RA	interleukin 17 receptor A
	IL17RB	interleukin 17 receptor B
	TRADD	TNFRSF1A associated via death domain
	FADD	Fas associated via death domain
	CASP3	caspase 3
	CASP8	caspase 8
	TRAF3IP2	TRAF3 interacting protein 2
	TRAF6	TNF receptor associated factor 6
	NFKB1	nuclear factor kappa B subunit 1
	RELA	RELA proto-oncogene, NF-kB subunit
	FOS	Fos proto-oncogene, AP-1 transcription factor subunit
	FOSB	FosB proto-oncogene, AP-1 transcription factor subunit
	JUN	Jun proto-oncogene, AP-1 transcription factor subunit
	JUND	JunD proto-oncogene, AP-1 transcription factor subunit
	FOSL1	FOS like 1, AP-1 transcription factor subunit
	IL4	interleukin 4
	IL5	interleukin 5
	IL13	interleukin 13
	CCL17	C-C motif chemokine ligand 17
	CCL11	C-C motif chemokine ligand 11
	IL17A	interleukin 17A
	IL17F	interleukin 17F
	IL17RC	interleukin 17 receptor C
	TRAF3	TNF receptor associated factor 3
	ANAPC5	anaphase promoting complex subunit 5
	TNFAIP3	TNF alpha induced protein 3
	HSP90AA1	heat shock protein 90 alpha family class A member 1
	HSP90AB1	heat shock protein 90 alpha family class B member 1
	HSP90B1	heat shock protein 90 beta family member 1
	TBK1	TANK binding kinase 1
	TAB2	TGF-beta activated kinase 1 (MAP3K7) binding protein 2
	TAB3	TGF-beta activated kinase 1 (MAP3K7) binding protein 3
	MAP3K7	mitogen-activated protein kinase kinase kinase 7
	IKBKG	inhibitor of nuclear factor kappa B kinase regulatory subunit gamma
	CHUK	component of inhibitor of nuclear factor kappa B kinase complex
	IKBKB	inhibitor of nuclear factor kappa B kinase subunit beta
	NFKBIA	NFKB inhibitor alpha
	MAPK11	mitogen-activated protein kinase 11
	MAPK12	mitogen-activated protein kinase 12
	MAPK13	mitogen-activated protein kinase 13
	MAPK14	mitogen-activated protein kinase 14
	MAPK8	mitogen-activated protein kinase 8
	MAPK10	mitogen-activated protein kinase 10
	MAPK9	mitogen-activated protein kinase 9
	MAPK1	mitogen-activated protein kinase 1
	MAPK3	mitogen-activated protein kinase 3
	MAPK4	mitogen-activated protein kinase 4
	MAPK6	mitogen-activated protein kinase 6
	MAPK7	mitogen-activated protein kinase 7
	MAPK15	mitogen-activated protein kinase 15
	CEBPB	CCAAT enhancer binding protein beta
	TRAF4	TNF receptor associated factor 4
	IKBKE	inhibitor of nuclear factor kappa B kinase subunit epsilon
	USP25	ubiquitin specific peptidase 25
	TRAF5	TNF receptor associated factor 5
	TRAF2	TNF receptor associated factor 2
	SRSF1	serine and arginine rich splicing factor 1
	ELAVL1	ELAV like RNA binding protein 1
	GSK3B	glycogen synthase kinase 3 beta
	CXCL1	C-X-C motif chemokine ligand 1
	CXCL2	C-X-C motif chemokine ligand 2
	CXCL3	C-X-C motif chemokine ligand 3
	CXCL5	C-X-C motif chemokine ligand 5
	CXCL6	C-X-C motif chemokine ligand 6
	CXCL8	C-X-C motif chemokine ligand 8
	CXCL10	C-X-C motif chemokine ligand 10
	CCL2	C-C motif chemokine ligand 2
	CCL7	C-C motif chemokine ligand 7
	CCL20	C-C motif chemokine ligand 20
	IL6	interleukin 6
	TNF	tumor necrosis factor
	PTGS2	prostaglandin-endoperoxide synthase 2
	CSF3	colony stimulating factor 3
	CSF2	colony stimulating factor 2
	DEFB4A	defensin beta 4A
	DEFB4B	defensin beta 4B
	MUC5AC	mucin 5AC, oligomeric mucus/gel-forming
	MUC5B	mucin 5B, oligomeric mucus/gel-forming
	S100A7	S100 calcium binding protein A7
	S100A7A	S100 calcium binding protein A7A
	S100A8	S100 calcium binding protein A8
	S100A9	S100 calcium binding protein A9
	LCN2	lipocalin 2
	MMP1	matrix metallopeptidase 1
	MMP3	matrix metallopeptidase 3
	MMP9	matrix metallopeptidase 9
	MMP13	matrix metallopeptidase 13
	IL17C	interleukin 17C
	IL17RE	interleukin 17 receptor E
	IL1B	interleukin 1 beta
	IFNG	interferon gamma
	IL17B	interleukin 17B
	IL17D	interleukin 17D
	IL-17 family
	IL17A	interleukin 17A
	IL17B	interleukin 17B
	IL17C	interleukin 17C
	IL17D	interleukin 17D
	IL25	interleukin 25 (17E)
	IL17F	interleukin 17F
	IL-17RA	interleukin 17 receptor A
	IL-17RB	interleukin 17 receptor B
	IL-17RC	interleukin 17 receptor C
	IL-17RD	interleukin 17 receptor D
	IL-17RE	interleukin 17 receptor E
