# Supplementary material for: Interleukin 17 signaling supports clinical benefit of dual CTLA-4 and PD-1 checkpoint inhibition in melanoma
Source: Nat Cancer. 2023 Jul 31;4(9):1292–308. doi: 10.1038/s43018-023-00610-2 (PMC10518254; doi:10.1038/s43018-023-00610-2)
Supplement: Supplementary file 3 — Statistical source data. [file 43018_2023_610_MOESM3_ESM.xlsx]

## Sheet: Fig.1a
Figure 1a. Volcano plot showing difference in gene expression between BRAF wt vs BRAF mt tumors with corresponding -log10 p values. Dataset: discovery cohort.
Genes	Difference	-log(q value)
STAM	-0.43446	3.98354
ALCAM	-0.3211	1.30787
CD58	-0.29686	2.01484
MAPK1	-0.24651	1.75652
RIPK2	-0.22898	1.40293
YTHDF2	-0.22059	2.08751
ABCF1	-0.20137	1.40293
PRPF38A	-0.19934	2.24267
NRAS	-0.19186	1.40024
MAPK8	-0.18203	1.35796
TICAM1	-0.16297	1.87297
EIF2B4	-0.1368	1.40293
TFE3	0.168955	1.40293
EPHA6	0.201288	1.32015
ORAI2	0.211987	1.35796
ELK1	0.212576	2.08751
CXCR1	0.244835	1.40293
HYOU1	0.252937	1.35796
ULBP3	0.267666	1.40293
IFNL1	0.277244	1.6267
ARPC1B	0.29005	1.31048
IL17A	0.310894	1.30787
TEAD2	0.311653	1.35796
TEAD2 b	0.323885	1.6267
INHBA	0.333756	1.35796
METTL7B	0.371407	1.35796
DMBT1	0.380082	1.35796
CNTN6	0.384949	1.30787
PMAIP1	0.39903	1.76316
MT3	0.44209	2.24267
FOS	0.468033	1.30787
CFI	0.569321	1.40293
FOSB	0.718888	2.01484
ITGB3	0.801119	1.46384
ACTB	-0.00518	0
GAPDH	0.093817	0.116094
ABCB5	-0.41165	0.213975
ABCC1	0.052395	0.074751
ABHD2	0.168752	0.172769
ACHE	-0.07499	0.05922
ACP5	0.081163	0.051225
ACSL3	0.1179	0.192522
ACTN4	-0.08114	0.116094
ACVRL1	0.03786	0.029004
ADAM12	0.14838	0.135677
ADAM23	-0.19102	0.116094
ADAMTS12	0.163377	0.333797
ADAMTS3	0.181559	0.403518
ADAMTS7	0.168429	0.297058
ADAMTS8	0.080108	0.099804
ADCY2	-0.02912	0.00235
ADM	0.045866	0.026584
ADORA1	0.223034	0.686859
ADORA3	0.116496	0.202103
ADRB2	-0.14577	0.370681
ADSL	-0.06029	0.114718
AGT	0.24915	0.403518
AGTR1	0.038029	0.016831
AIM2	0.150706	0.084474
AJUBA	-0.166	0.297058
AKR7A2	0.14859	0.504043
ALDH1A3	0.532322	0.489503
ALDH1L2	-0.18529	0.283541
ALDH7A1	0.046463	0.030507
ALDOC	-0.08222	0.065441
ALK	0.171741	0.395791
AMOTL2	-0.08134	0.127282
ANGPTL4	-0.05602	0.026584
ANPEP	-0.02366	0.010064
ANXA2	-0.04609	0.027344
ANXA3	0.182571	0.190609
AOX1	-0.01992	0.00767
AP2B1	-0.05852	0.16138
APBA1	-0.09439	0.142426
APOBEC3A	0.168837	0.311484
APOL2	-0.02482	0.026584
APOL3	0.008088	0
AQPEP	-0.03609	0.027215
AREG	0.114002	0.157205
ARF6	-0.08572	0.269285
ARHGAP24	-0.07318	0.065235
ARHGDIA	-0.05939	0.125311
ARHGEF2	0.135245	0.297058
ASAH1	-0.13644	0.15213
ASPRV1	-0.22069	0.079452
ATP6V1B2	-0.02578	0.021271
AURKA	0.100731	0.376525
AZGP1	0.094757	0.027458
B2M	0.02358	0.01283
BACH1	0.003037	0
BAG2	-0.05304	0.04552
BAG6	-0.01733	0.022815
BCAM	-0.0399	0.027458
BCAT1	-0.01233	0
BCL2A1	-0.00447	0
BDKRB1	-0.05222	0.03801
BDKRB2	-0.06377	0.045746
BDNF	0.078155	0.065441
BEND6	-0.03802	0.026584
BGN	0.316213	0.645983
BIRC2	-0.18662	0.637789
BIRC3	-0.06282	0.027344
BIRC7	-0.06057	0.012624
BMP1	-0.03361	0.026584
BMP2	-0.08638	0.074031
BMP6	0.088761	0.074807
BNC1	-0.05097	0.043904
BNC2	-0.09117	0.116094
BOC	0.128453	0.127689
BRAF	0.095338	0.256296
BTG4	-0.06106	0.04552
BTN3A3	-0.0015	0
BUB1	0.048287	0.04552
C16orf62	0.043741	0.142426
C1orf85	-0.08237	0.074257
C1RL	0.12012	0.18696
C21orf91	-0.0759	0.065441
C5AR1	0.138058	0.217374
C8orf4	0.263923	0.57794
C9orf89	0.015483	0.010372
CADM1	0.189247	0.162057
CALR	0.020771	0.026584
CAPN3	-0.29166	0.283541
CASP6	0.024183	0.027458
CAV1	-0.00669	0
CAV2	-0.0436	0.035202
CCBE1	-0.1058	0.11073
CCDC102B	0.17357	0.356768
CCDC69	-0.17475	0.186374
CCL3L3	0.185445	0.232957
CCL4L2	0.22367	0.356768
CCNA1	0.079376	0.079452
CCNA2	-0.02056	0.015054
CCNB1	0.059357	0.065441
CCND1	-0.10289	0.090494
CCND2	-0.08771	0.061134
CCNH	-0.05414	0.116094
CD109	-0.16771	0.192522
CD163L1	0.122346	0.158667
CD52	-0.29004	0.283541
CD82	0.040813	0.027215
CDH11	0.24115	0.370681
CDH13	-0.07948	0.04552
CDH13 b	-0.04771	0.026584
CDH2	0.200958	0.096104
CDH3	-0.23446	0.136703
CDK14	0.15752	0.19309
CDK2	-0.14423	0.101574
CDK5R1	0.055613	0.035202
CDKN2A	0.1655	0.092799
CDO1	0.095088	0.07906
CELF2	-0.09811	0.127282
CENPF	0.234473	0.51649
CFH	0.180572	0.192258
CFHR1	0.158034	0.57794
CHCHD4	0.020757	0.027215
CHI3L1	0.141341	0.070012
CHL1	0.621491	1.04676
CHRM1	0.07743	0.054958
CHST2	0.043696	0.027344
CIB1	-0.0205	0.026052
CIITA	-0.00442	0
CITED1	-0.17821	0.115915
CITED2	-0.14812	0.421296
CKS2	-0.02203	0.012624
CLC	0.027537	0.025275
CLEC4GP1	0.035625	0.026584
CLTC	-0.04277	0.068298
CNDP2	0.051583	0.070012
CNN3	0.027868	0.016756
CNR2	0.066053	0.030507
COL10A1	0.16917	0.136703
COL11A1	0.15331	0.062127
COL13A1	0.175038	0.353757
COL15A1	0.013406	0
COL16A1	-0.00636	0
COL18A1	0.046526	0.027344
COL1A1	0.401646	0.432199
COL1A2	0.361971	0.43563
COL5A1	0.241696	0.241336
COL5A2	0.349974	0.559854
COL5A3	0.008369	0
COL6A1	0.127347	0.078149
COL6A2	0.125781	0.07906
COL6A3	0.170697	0.142426
CPNE3	-0.07637	0.136703
CPXM1	0.14962	0.094411
CPXM2	0.197795	0.179482
CRIM1	-0.13907	0.225741
CRIP1	-0.04972	0.027215
CRISPLD2	0.17619	0.27409
CSRNP1	0.010876	0.00235
CTGF	0.031067	0.010996
CTNNA1	-0.00715	0
CTNNA2	-0.06725	0.029004
CTNNB1	-0.16535	0.395791
CTSA	0.048159	0.065235
CTSB	0.039096	0.026584
CTSE	0.060446	0.030507
CTSK	-0.05804	0.026584
CXADR	-0.40171	0.554201
CXCL8	0.64042	0.86776
CYP27A1	0.059544	0.047363
CYR61	0.289179	0.411911
CYSLTR1	-0.03654	0.026052
CYTL1	0.336305	0.325038
DAPK1	-0.04147	0.027458
DBNDD2	0.077643	0.16509
DCT	0.134625	0.026584
DDIT4	-0.15728	0.36821
DDR1	-0.02443	0.012624
DDX3Y	0.133365	0.027458
DEFB4A	0.059851	0.012624
DEPDC1	0.093041	0.142426
DKK1	-0.17142	0.192258
DLL4	0.075532	0.083772
DLX5	0.049355	0.027215
DNAJA4	-0.04737	0.016756
DOCK10	0.017541	0.010996
DPYD	-0.06923	0.065441
DRAP1	-0.0414	0.065441
DRD5	0.110036	0.065441
DSEL	-0.0878	0.070012
DSP	-0.25114	0.071132
DST	-0.09133	0.116094
DTL	0.063503	0.09436
DYSF	0.071228	0.079452
E2F1	-0.0349	0.027429
EDIL3	0.183013	0.225741
EDN1	-0.18246	0.403518
EDNRA	0.162116	0.295546
EDNRB	-0.0434	0.01188
EFEMP1	0.188963	0.27344
EGFL7	0.101894	0.15213
EGFR	-0.05676	0.026584
EGLN3	-0.15146	0.136703
EGR3	0.022949	0.006309
EIF3E	-0.02094	0.010996
ELOVL2	0.390459	0.504043
EMCN	-0.07416	0.043904
ENO2	0.074593	0.043904
ENO3	-0.00247	0
ENPEP	0.008216	0
EPAS1	-0.01007	0.000838
EPGN	-0.15953	0.116094
EPHA2	0.178022	0.169434
EPHA6	0.032501	0.027215
EPYC	-0.0199	0.00235
ERBB3	0.175409	0.131991
ERCC1	0.053274	0.125311
EREG	-0.05237	0.016831
ERGIC3	0.116483	0.357682
ERO1L	-0.08953	0.183621
ESYT2	0.002586	0
ETV5	0.180664	0.247364
EXOC3L4	0.226607	0.487978
EXOSC4	-0.04115	0.035202
EXOSC9	-0.09825	0.836963
EZH2	0.031531	0.030507
F10	0.005121	0
F11	0.238463	1.21762
F11R	-0.1524	0.322798
F2R	-0.0289	0.01188
F2RL3	0.156663	0.421296
F3	0.086262	0.065441
FABP4	-0.21107	0.116094
FAM174B	0.033383	0.01798
FAM46A	0.211344	0.504043
FAP	0.057899	0.027344
FBN1	0.197328	0.280338
FCGR1B	-0.04543	0.027215
FCN1	0.029043	0.026584
FDFT1	-0.15353	0.27107
FERMT2	-0.09719	0.195961
FGF1	0.126566	0.116094
FGF10	0.054491	0.047363
FGF2	0.387882	0.617322
FGF7	0.07706	0.065441
FGFR2	-0.20767	0.136703
FGFRL1	0.134864	0.116094
FLNB	-0.07369	0.089629
FLRT1	-0.03495	0.015639
FLT1	0.015827	0.010064
FOLR2	0.012704	0.00235
FOSL1	0.106659	0.099265
FOSL2	-0.08694	0.068298
FOXC2	0.180499	0.451621
FST	0.274056	0.458857
FSTL3	-0.06662	0.043496
FZD2	0.226134	0.760906
FZD6	-0.04245	0.026584
G0S2	0.125222	0.074807
GABBR1	-0.23748	1.21762
GADD45A	0.058698	0.060796
GAL	0.080333	0.035202
GALNT3	-0.17032	0.197578
GATA2	0.145696	0.370681
GBE1	-0.11048	0.29262
GCH1	-0.04775	0.041973
GEM	0.151207	0.27409
GFPT2	0.207761	0.532998
GGCX	0.055743	0.200062
GIMAP1	0.036284	0.016055
GIMAP5	-0.06534	0.043186
GIMAP6	-0.0417	0.030514
GIMAP7	-0.02929	0.012651
GIMAP8	-0.05325	0.04552
GLRX	-0.18419	0.489503
GLRX2	-0.06027	0.093742
GLS	-0.01737	0.021271
GLS2	0.099279	0.136703
GLUD1	-0.09255	0.413599
GLUL	0.14708	0.27344
GMPR	-0.22678	0.114718
GNB2	0.060439	0.116094
GNPTAB	-0.12247	0.269285
GOT1	-0.15056	0.947958
GOT2	0.13866	0.617322
GP1BB	-0.08103	0.065441
GPM6B	-0.03272	0.010891
GPNMB	0.105092	0.071132
GPR143	-0.21682	0.070012
GPR153	-0.21799	0.451621
GPR37	0.305982	0.365226
GPR68	0.026063	0.016756
GPRC5B	0.340103	0.48
GPT2	0.104884	0.136952
GPX1	0.054001	0.076496
GREM1	0.273384	0.43766
GRN	0.047373	0.070012
GSAP	0.041514	0.027215
GSS	0.079782	0.263629
GSTO1	-0.17931	0.361316
GTF2H4	-0.11562	0.395791
GYG2	-0.04922	0.016831
HACD1	-0.36463	0.822548
HACD3	-0.07539	0.101647
HAPLN3	-0.15304	0.297058
HDAC1	0.000956	0
HDAC2	0.069659	0.122381
HDAC6	0.023304	0.043904
HDAC9	-0.25332	0.57794
HDGF	-0.08347	0.256296
HEG1	0.011742	0.00235
HGFAC	0.105432	0.166674
HIST1H1C	0.029022	0.026584
HLA-DQA2	-0.1245	0.166674
HLX	-0.03653	0.027344
HMBS	0.074636	0.181669
HMCN1	0.247205	0.213975
HMOX1	0.051228	0.026584
HPCAL1	0.083333	0.101949
HPGD	-0.19941	0.16509
HPS4	-0.08621	0.082218
HPS5	-0.16679	0.295546
HS3ST3A1	0.20357	0.29262
HSF1	-0.09401	0.2978
HSP90AA1	-0.04634	0.041973
HSP90B1	0.126576	0.297058
HSPG2	-0.0565	0.070012
ID1	-0.02262	0.008529
ID2	-0.0754	0.074807
IER3	0.214612	0.222139
IFNA14	-0.04982	0.026584
IFNA16	-0.1119	0.116094
IFNGR2	0.020314	0.016831
IGF1	0.076668	0.065441
IGF2	0.114671	0.065441
IGFBP3	0.335001	0.410948
IGFBP4	0.160005	0.179272
IGFBP7	0.024945	0.010064
IGSF11	0.103521	0.059227
IGSF8	0.048826	0.043186
INPP4B	-0.26292	0.49627
IRS1	-0.13958	0.145668
IVNS1ABP	-0.14371	0.2978
JDP2	0.047017	0.065441
JMJD6	-0.06162	0.157205
JUN	0.063423	0.055652
JUNB	0.107636	0.1208
JUP	-0.12901	0.058182
KAZ	-0.17071	0.238044
KCNMA1	0.051012	0.027458
KDM5A	-0.01336	0.016831
KDM5B general	0.057068	0.079452
KDM5B_V2	0.020428	0.016756
KDM5C	0.032441	0.049665
KDM6A	-0.04044	0.065235
KDM6B	0.000319	0
KDR	-0.01432	0.004504
KEL	0.077295	0.065441
KIF2C	-0.01895	0.010996
KLF5	-0.28112	0.27107
KLF6	-0.11906	0.353341
KLHL6	0.161696	0.166674
KRAS	-0.01327	0.016756
KRT10	-0.13018	0.016831
KRT17	0.248195	0.043904
KRT7	-0.03142	0.026584
KRT80	-0.3189	0.162057
L1CAM	-0.37507	0.256296
LAMA2	-0.04082	0.016831
LAMA4	0.294917	0.671904
LAMB2	-0.18315	0.57794
LAMC2	0.103899	0.043904
LAMC3	0.134247	0.103335
LDHA	0.062397	0.067911
LEF1	0.307672	0.43766
LGALS7	-0.06597	0.009386
LIFR	-0.05041	0.016831
LIMA1	-0.02293	0.016831
LINC00473	-0.1375	0.065441
LITAF	0.121045	0.377821
LMO2	-0.03993	0.057228
LOX	0.138565	0.08443
LOXL2	0.04673	0.032602
LOXL4	0.519826	0.357682
LRRC15	0.128615	0.065441
LRRK2	-0.01436	0.010064
LTBP3	0.157074	0.314873
LYPD3	-0.17491	0.065235
LYVE1	-0.0041	0
LZTS1	-0.03844	0.016831
MAFF	0.090864	0.101574
MAGED1	0.114921	0.197578
MAP1B	0.190737	0.29262
MAPK9	-0.08693	0.283541
MBP	-0.1888	0.162728
MCL1	0.066662	0.136262
MCUA	-0.1126	0.325038
MCUB	-0.08113	0.077405
MCUR1	-0.04796	0.092799
ME1	0.13944	0.229275
MEOX2	0.385557	0.807096
MET	-0.15918	0.071132
MIA	0.58913	0.873086
MICAL1	-0.2056	0.390044
MICU1	-0.14727	0.720794
MICU2	0.023164	0.027215
MICU3	-0.18405	0.555035
MITF	-0.05596	0.024091
MITF b	-0.25994	0.127282
MLANA	-0.10559	0.026584
MLPH	-0.29986	0.295546
MMP1	0.562089	0.532998
MMP11	0.082429	0.065235
MMP14	-0.17777	0.297058
MMP19	-0.00644	0
MMP2	0.046721	0.015639
MREG	-0.04754	0.027344
MRPL33	-0.08434	0.359714
MSC	-0.13137	0.116094
MSLN	-0.07376	0.065441
MT2A	0.066573	0.027458
MTHFD2	-0.17467	0.637789
MTMR2	-0.08364	0.130049
MTSS1	-0.1145	0.116094
MXD4	-0.14384	0.433432
MYBL1	-0.0198	0.016831
MYC	-0.19949	0.361316
MYCN	0.047325	0.027458
MYH9	-0.11622	0.346052
MYO10	-0.03638	0.012651
MYO1D	-0.21785	0.451621
MYOF	-0.1256	0.116094
NANOG	-0.08092	0.076496
NCAPG	0.016583	0.012624
NCR2	0.034755	0.02717
NCR3	0.106057	0.132182
NCR3LG1	-0.06427	0.058182
NECTIN2	-0.05842	0.071132
NEURL3	0.080669	0.08443
NFKBIE	0.0486	0.065235
NFKBIZ	-0.02621	0.015639
NGF	0.045801	0.030514
NGFR	0.236076	0.200062
NID2	0.155323	0.190609
NKX3-1	0.17899	0.458857
NLRC4	0.006723	0
NNMT	0.249636	0.487978
NOTCH3	0.04121	0.026584
NOTCH4	0.018898	0.022955
NOX4	0.071666	0.03895
NPAS2	0.163955	0.192258
NR4A2	0.034812	0.019521
NR4A3	-0.15148	0.116094
NR5A2	0.092028	0.133459
NRF1	0.057375	0.120078
NRG1	0.150485	0.127282
NRG1 b	0.092879	0.153695
NSG1	-0.05933	0.016831
NTM	0.125628	0.116094
NTRK2	0.030819	0.010996
NUAK1	0.035529	0.027215
NUPR1	-0.0951	0.070012
OCA2	-0.08312	0.027458
OLR1	0.201878	0.36821
ORAI1	-0.05042	0.086622
ORAI3	0.082669	0.39794
OSMR	0.014421	0.000366
OSTM1	0.101344	0.101574
P4HA2	0.060205	0.035202
PARVA	0.019863	0.015639
PCDH17	0.251081	0.997078
PCDHB11	0.290019	0.714953
PCSK1	0.082	0.043904
PDGFA	0.169697	0.136703
PDGFB	0.182924	0.325038
PDK1	-0.04528	0.043904
PDK1 b	-0.11343	0.186903
PDP2	0.08344	0.183621
PDXK	-0.01743	0.021271
PEA15	-0.01842	0.016831
PF4	0.16223	0.421296
PFKFB4	0.155533	0.127282
PGF	0.278984	0.451621
PGK1	0.134849	0.51649
PHACTR1	0.019454	0.010064
PHLDA2	0.199327	0.241336
PIGS	0.122019	0.532998
PIGY	0.004422	0
PIR	0.013678	0
PKM2	0.123317	0.232957
PLA2G2D	-0.00113	0
PLA2G7	0.1042	0.065441
PLAT	0.331566	0.57794
PLCD3	-0.05743	0.061134
PLEC	-0.10087	0.145668
PLK2	0.137907	0.186374
PLP1	0.147721	0.074807
PLPP1	-0.06274	0.065441
PLPP3	0.112739	0.116094
PLSCR1	-0.01152	0.00235
PLXNC1	-0.16412	0.136703
PMEL	-0.53402	0.169383
PODXL	0.175307	0.393336
POLQ	0.042722	0.049665
POLR1B	0.05607	0.065235
PON2	0.123544	0.27775
POU2F3	0.116191	0.074807
POU5F1	0.071824	0.1208
PPARGC1A	0.250718	0.229407
PPFIBP1	-0.01407	0.001911
PPIA b	-0.03643	0.029919
PPL	-0.07403	0.026584
PPM1H	-0.05728	0.027458
PROK2	0.136328	0.136703
PROM2	-0.0378	0.01188
PRRX1	0.16275	0.148904
PRRX2	0.191607	0.416201
PTK2	-0.0387	0.032405
PTPRE	-0.1081	0.125311
PTPRK	0.114657	0.163818
PTPRZ1	0.427244	0.49627
PTX3	0.067546	0.030514
QPCT	-0.27379	0.157205
RAB20	0.106769	0.12383
RAB27A	-0.11071	0.116094
RAB36	0.092971	0.083017
RAB38	-0.02665	0.00235
RABEP1	0.037988	0.065441
RAC1	0.051919	0.065441
RAP2B	0.097223	0.232957
RASGRP4	-0.00066	0
RB1	0.011397	0.010064
RBP4	0.010546	0
RBPJ	-0.08215	0.213975
RCOR2	0.215304	0.487978
RDH11	-0.05028	0.065441
RELL1	0.087187	0.07906
RFX5	-0.03208	0.04552
RGS20	-0.17577	0.116094
RHOB	0.047488	0.035202
RHOC	0.066921	0.079452
RHOQ	-0.13121	0.295546
RIN1	0.000355	0
RIPK3	-0.19188	0.504043
RND1	0.226355	1.2721
RND3	0.05434	0.043904
ROBO4	-0.01525	0.004504
RPA2	-0.05488	0.116094
RPL13A	-0.06632	0.08837
RPL19	-0.02898	0.027458
RPLP0	-0.19065	0.735327
RPLP1	0.03752	0.030507
RRAGD	-0.05013	0.027458
RRM2	0.14152	0.238044
RSAD2	-0.03883	0.016831
RSPO3	-0.05008	0.028041
RTN4RL1	0.067629	0.057391
RUNX2	-0.09189	0.103335
RXRG	0.25687	0.145668
S100A10	-0.12273	0.136703
S100A16	0.079481	0.035202
S100A2	0.059637	0.010064
S100A4	-0.18005	0.115915
S100A6	0.125105	0.086599
S100A9	0.072734	0.012651
S1PR1	-0.00272	0
S1PR3	0.101255	0.089077
SATB2	0.118584	0.361316
SCAMP3	-0.12721	0.451621
SCG2	0.217343	0.465162
SCN9A	0.100272	0.111948
SCNN1A	-0.02296	0.003429
SDC4	0.135323	0.29262
SDCBP	-0.0969	0.065441
SEC14L2	0.174677	0.361316
SEC24A	-0.00468	0
SELP	0.213997	0.166674
SEMA3C	-0.04322	0.016831
SEMA6A	-0.10967	0.062233
SERPINE1	0.261747	0.297058
SERPINE2	0.256108	0.186374
SESN2	0.101245	0.29262
SEZ6L	-0.01547	0.00235
SFRP2	0.102294	0.027458
SGK3	-0.12304	0.136703
SH3BGRL3	-0.00736	0
SH3PXD2B	-0.10033	0.103335
SHMT2	0.034089	0.043496
SIRPA	-0.04581	0.027458
SLC11A2	0.103492	0.274902
SLC15A3	0.089997	0.093536
SLC16A3	0.147283	0.133359
SLC16A6	-0.43592	0.532345
SLC19A1	-0.1347	0.277846
SLC19A2	-0.1283	0.136703
SLC1A4	-0.02266	0.00818
SLC22A4	0.103917	0.140703
SLC24A5	-0.21842	0.065441
SLC25A37	-0.15231	0.555035
SLC25A5	0.098029	0.16509
SLC27A1	-0.0406	0.040523
SLC27A2	-0.11816	0.116094
SLC27A6	-0.03531	0.027458
SLC2A1	-0.05638	0.031928
SLC35B4	0.218806	1.21762
SLC45A2	-0.30519	0.142426
SLC4A7	0.017772	0.016831
SLC7A11	0.226714	0.27409
SLC7A5	-0.19518	0.189985
SLC9A9	0.034896	0.026584
SLCO4A1	-0.1061	0.132512
SLIT2	0.030696	0.016756
SMDT1	-0.00376	0
SMO	0.219348	0.504043
SMR3A	0.142123	0.26775
SNAI2	-0.27237	0.370681
SNCA	-0.04504	0.016756
SOD1	0.073698	0.136703
SOD2	-0.04003	0.027344
SORBS1	-0.0673	0.04552
SORT1	-0.27385	0.525142
SOX10	0.14025	0.12112
SOX17	0.007963	0
SOX18	0.010165	0.001401
SOX9	0.016843	0
SPATA13	0.008112	0.000333
SPEG	0.03246	0.016831
SPHK1	0.115899	0.15213
SPON1	0.209498	0.169788
SPRR1A	-0.06368	0.010996
SPRY2	0.268704	0.395791
SPTBN1	0.01201	0.002527
SRC	0.136784	0.447935
SRF	0.0705	0.16138
ST3GAL6	0.094167	0.065235
STIM1	0.000692	0
STIM2	-0.08474	0.142426
STK32A	-0.08712	0.030514
STRA6	0.364455	0.411911
STX11	-0.14382	0.231304
STX7	-0.05032	0.043496
STXBP1	-0.06647	0.043496
SULF1	0.417615	1.04676
SUSD5	-0.47869	0.98332
SYNJ2	0.037759	0.027429
TAF15	-0.05844	0.150273
TAGLN	0.148488	0.146907
TBC1D12	-0.13705	0.730115
TBC1D7	-0.0182	0.00235
TBC1D8	-0.04952	0.051225
TBX1	0.04099	0.027215
TBX1 b	0.007285	0
TCF4	0.146507	0.212596
TCN1	0.397494	0.637789
TEAD1	0.122295	0.283541
TEAD3	-0.0118	0.001911
TEAD4	-0.07882	0.108819
TF	0.57827	1.21762
TFAP2A	-0.47956	0.671904
TFPI	0.107138	0.127282
TGFB3	0.067028	0.060796
TGFBI	0.184905	0.16509
TGFBR2	-0.03067	0.026584
THBS3	-0.20327	0.98332
THRA	-0.01553	0.012624
TIMP1	0.345241	0.714953
TIMP2	0.049998	0.043186
TIMP3	0.06922	0.043496
TJP2	-0.07912	0.086466
TLE1	-0.15405	0.225741
TLE4	0.081328	0.070012
TLN2	0.034177	0.027458
TM7SF3	0.063409	0.065441
TMEM2	0.058073	0.05922
TMEM45A	-0.06691	0.026584
TMEM98	0.061799	0.027458
TMSB10	0.07174	0.142426
TMX1	-0.03478	0.065441
TMX3	0.060264	0.163818
TNC	0.23835	0.27409
TNFAIP2	-0.03491	0.026584
TNFAIP2 b	-0.00505	0
TNIP1	-0.04035	0.065235
TOB1	-0.13797	0.29262
TP53I11	0.003829	0
TP53I11 b	0.114077	0.232957
TPBG	0.184324	0.223352
TPM1	0.080373	0.076496
TPM2	-0.02378	0.01188
TPST1	0.111768	0.238044
TRAF1	0.146902	0.116094
TRAM2	0.013115	0.009574
TRIM29	-0.20228	0.065235
TRIM46	0.107033	0.116094
TRIM47	-0.21447	0.47443
TRIM63	-0.48133	0.501051
TRIML2	0.052842	0.049665
TRPM1	-0.46993	0.29262
TSLP	0.040953	0.030514
TSPAN10	-0.2125	0.101574
TTYH1	0.356121	0.361316
TUBB4	0.090124	0.079452
TWIST1	0.164124	0.310749
TYMP	-0.17093	0.297006
TYR	-0.02622	0
TYRP1	-1.14042	0.555035
UBE2C	0.141297	0.395791
UBE2J1	-0.07793	0.136952
UCN2	0.345851	0.637789
ULBP1	-0.0026	0
UPP1	0.069694	0.045476
VAT1	-0.13958	0.183302
VCAN	0.222227	0.232957
VCL	-0.05617	0.065441
VCX3A	0.151133	0.071132
VIM	-0.12969	0.245445
VSIG4	0.081503	0.065235
VTCN1	-0.13503	0.079452
WDR91	0.084145	0.1228
WISP2	-0.23362	0.145668
WNT10A	0.039148	0.026584
WNT11	-0.12443	0.197578
WNT3A	-0.09742	0.116094
WNT5a	0.116719	0.065441
XPO1	-0.07386	0.238044
XPOT	0.049054	0.079452
YAP1	0.051694	0.043186
ZC3H12A	-0.10622	0.116094
ZCCHC6	-0.12435	0.411911
ZEB1	0.22061	0.51649
ZEB2	0.05036	0.070012
ZEB2 b	-0.00996	0.001027
ZFP36	0.228108	0.48
ZFYVE16	-0.09126	0.136262
ZMYND15	-0.06343	0.116094
ZYX	0.127943	0.328513
A2M	0.054166	0.02733
ABCB1	0.036918	0.016831
ABL1	-0.00996	0.003996
ADA	-0.02318	0.021271
ADORA2A	0.025218	0.016361
AICDA	0.025542	0.01188
AIRE	0.052472	0.027458
AKT3	0.050299	0.061596
AMBP	0.076835	0.065235
AMICA1	-0.03238	0.016756
ANP32B	-0.11768	0.48
ANXA1	-0.05003	0.022955
APOE	0.156494	0.116094
APP	-0.14527	0.126216
ARG1	-0.284	0.136703
ARG2	0.07655	0.079452
ATF1	0.018976	0.026584
ATF2	-0.06912	0.283541
ATG10	-0.05713	0.07906
ATG12	0.061005	0.101574
ATG16L1	-0.01398	0.012651
ATG5	-0.04096	0.079452
ATG7	-0.12157	1.11567
ATM	0.096914	0.127282
BAGE	0.144788	0.1228
BATF	0.130266	0.284573
BAX	0.061143	0.136703
BCL10	-0.10575	0.872128
BCL2	-0.15491	0.295546
BCL2L1	-0.03336	0.04321
BCL6	-0.08866	0.129625
BID	0.016089	0.010064
BIRC5	0.200405	0.57794
BLK	0.004106	0
BLNK	-0.16027	0.162728
BMI1	-0.08686	0.237319
BST1	-0.02128	0.010996
BST2	0.168346	0.16138
BTK	-0.03593	0.027458
BTLA	-0.11005	0.055652
C1QA	0.046945	0.027215
C1QB	0.059079	0.028598
C1QBP	0.07397	0.150273
C1R	0.043284	0.026584
C1S	0.089704	0.065441
C2	0.093357	0.067752
C3	-0.02825	0.006336
C3AR1	0.029775	0.026584
C4B	0.355256	0.617322
C4BPA	-0.02767	0.012624
C5	0.164273	0.467427
C6	0.081732	0.065235
C7	0.28955	0.136703
C8A	-0.20768	0.256296
C8B	0.016274	0.007949
C8G	0.126066	0.429283
C9	-0.0762	0.043904
CAMP	0.051574	0.027458
CARD11	-0.05825	0.02717
CARD9	0.043002	0.041973
CASP1	0.019553	0.004504
CASP10	-0.05222	0.035202
CASP3	-0.0693	0.232957
CASP8	-0.0353	0.036302
CCL1	-0.07212	0.043904
CCL11	0.148385	0.133655
CCL13	-0.18512	0.162057
CCL14	-0.05146	0.027215
CCL15	-0.01564	0.000298
CCL16	-0.07878	0.062369
CCL17	0.042527	0.027458
CCL18	-0.15411	0.065441
CCL19	-0.06739	0.016831
CCL2	0.076116	0.049665
CCL20	0.269929	0.421296
CCL21	0.081897	0.015639
CCL22	0.088046	0.071132
CCL23	0.233014	0.29262
CCL24	0.053218	0.027215
CCL25	0.034956	0.016831
CCL26	0.067171	0.043186
CCL27	-0.02335	0.003456
CCL28	0.125188	0.238044
CCL3	0.206703	0.341366
CCL3L1	0.274399	0.410948
CCL4	0.208846	0.283541
CCL5	0.027297	0.008529
CCL7	0.139977	0.295546
CCL8	0.013739	0.00235
CCND3	0.013572	0.009574
CCR1	-0.06386	0.065235
CCR2	-0.18514	0.27409
CCR3	-0.05308	0.027458
CCR4	0.048163	0.030514
CCR5	0.024794	0.010996
CCR6	-0.00184	0
CCR7	-0.02928	0.00235
CCR9	-0.06099	0.030507
CCRL2	0.07896	0.077405
CD14	0.007235	0
CD160	-0.06495	0.030507
CD163	-0.12307	0.127282
CD164	0.05184	0.065441
CD180	-0.01696	0.001911
CD19	-8.2e-05	0
CD1A	-0.05646	0.030609
CD1B	0.047062	0.027215
CD1C	0.010752	0
CD1D	-0.01093	0
CD1E	-0.04986	0.027215
CD2	-0.1164	0.077405
CD200	0.310534	0.947958
CD207	-0.08017	0.045746
CD209	0.060442	0.038979
CD22	0.148827	0.057228
CD24	0.015221	0
CD244	0.141704	0.297058
CD247	-0.044	0.016831
CD27	-0.1084	0.045746
CD274	-0.10507	0.079452
CD276	0.124391	0.223377
CD28	-0.07182	0.043904
CD33	0.099001	0.183459
CD34	0.028855	0.026584
CD36	-0.27974	0.361316
CD37	-0.07843	0.035202
CD38	-0.07381	0.03531
CD3D	-0.14793	0.074807
CD3E	-0.03131	0.008056
CD3EAP	0.021968	0.027429
CD3G	-0.10625	0.065235
CD4	-0.06074	0.045746
CD40	-0.03224	0.016831
CD40LG	0.089281	0.070012
CD44	-0.11218	0.127689
CD46	-0.15504	1.04676
CD47	-0.01356	0.012624
CD48	-0.02315	0.00235
CD5	-0.04383	0.026584
CD53	-0.1091	0.071132
CD55	0.007058	0
CD59	0.187399	0.370681
CD6	-0.0317	0.012651
CD63	0.154662	0.295546
CD68	-0.01716	0.008855
CD7	0.070588	0.043496
CD70	0.252888	0.468225
CD74	0.008108	0
CD79A	-0.12406	0.04169
CD79B	0.003551	0
CD80	-0.09236	0.079452
CD81	0.001158	0
CD83	0.006808	0
CD84	-0.11371	0.116094
CD86	-0.10851	0.142426
CD8A	0.020101	0.00235
CD8B	0.01214	0
CD9	-0.06858	0.030609
CD96	-0.10554	0.065235
CD97	-0.05809	0.07906
CD99	0.070551	0.093742
CDH5	0.036722	0.027458
CDK1	-0.09729	0.116094
CDKN1A	0.092317	0.079452
CEACAM1	0.16483	0.114718
CEACAM6	-0.0244	0.004504
CEACAM8	0.09338	0.090402
CEBPB	-0.08717	0.126216
CFB	0.058124	0.061688
CFD	-0.05198	0.026584
CFP	0.005216	0
CHIT1	0.170521	0.083772
CHUK	-0.12607	0.895103
CKLF	0.069305	0.136703
CLEC4A	-0.0272	0.026584
CLEC4C	0.070477	0.028041
CLEC5A	0.113341	0.071132
CLEC6A	0.08037	0.079452
CLEC7A	-0.08409	0.08837
CLU	-0.05467	0.027458
CMA1	0.06381	0.027458
CMKLR1	0.019929	0.010996
COL3A1	0.333742	0.361316
COLEC12	-0.04756	0.030507
CR1	0.061917	0.027215
CR2	0.147938	0.070012
CREB1	0.011087	0.010064
CREB5	0.313451	0.803108
CREBBP	0.075601	0.183302
CRP	0.051623	0.027429
CSF1	-0.17895	0.43766
CSF1R	0.073224	0.079452
CSF2	0.039059	0.027215
CSF2RB	0.086961	0.065235
CSF3	-0.00317	0
CSF3R	0.102486	0.075367
CT45A1	0.234512	0.108819
CTAG1B	0.405955	0.532998
CTAGE1	0.027799	0.012651
CTCFL	0.206746	0.233879
CTLA4	-0.12094	0.077202
CTSG	-0.01561	0
CTSH	-0.19564	0.413599
CTSL	-0.05105	0.027458
CTSS	-0.09523	0.07906
CTSW	-0.09304	0.068298
CX3CL1	0.077925	0.067752
CX3CR1	0.108089	0.136703
CXCL1	0.287586	0.256296
CXCL10	-0.24335	0.169788
CXCL11	-0.01701	0.001911
CXCL12	-0.21466	0.232957
CXCL13	-0.00012	0
CXCL14	-0.08411	0.026584
CXCL16	-0.04912	0.065441
CXCL2	0.251204	0.355788
CXCL3	0.09341	0.045791
CXCL5	0.278549	0.158555
CXCL6	0.195877	0.142426
CXCL9	-0.05975	0.016831
CXCR2	0.039237	0.015639
CXCR3	-0.09689	0.065235
CXCR4	0.100405	0.049665
CXCR5	-0.00504	0
CXCR6	0.00463	0
CYBB	0.023846	0.010996
CYFIP2	-0.0182	0.005199
CYLD	-0.00597	0
DDX43	-0.08759	0.043904
DDX58	0.011039	0.000366
DEFB1	0.088442	0.076496
DOCK9	-0.02682	0.026584
DPP4	0.00534	0
DUSP4	0.248659	0.297058
DUSP6	0.156152	0.181669
EBI3	0.105752	0.164245
ECSIT	-0.01412	0.016831
EGR1	0.206912	0.283541
EGR2	0.185401	0.2978
ELANE	0.137518	0.370681
ENG	0.08227	0.116094
ENTPD1	-0.06111	0.045746
EOMES	0.005288	0
EP300	-0.10521	0.451621
EPCAM	0.111627	0.150273
ETS1	-0.09384	0.116094
EWSR1	-0.08508	0.297058
F12	0.108294	0.074807
F13A1	0.060426	0.027344
F2RL1	-0.02175	0.006164
FADD	0.093303	0.285486
FAS	-0.03608	0.027458
FCER1A	0.152031	0.075367
FCER1G	0.036471	0.019521
FCER2	0.07299	0.027458
FCGR1A	-0.12562	0.121313
FCGR2A	0.091011	0.092799
FCGR2B	0.146071	0.179482
FCGR3A	0.028499	0.010996
FEZ1	0.159858	0.162728
FLT3	0.013719	0.000753
FLT3LG	-0.09826	0.092799
FOXJ1	0.158382	0.29262
FOXP3	-0.06439	0.054976
FPR2	0.066999	0.043496
FUT5	-0.0192	0.027344
FUT7	-0.00571	0
FYN	0.062553	0.092799
GAGE1	0.068755	0.043904
GATA3	-0.0665	0.065235
GNLY	-0.08641	0.045746
GPI	0.067617	0.101574
GTF3C1	0.041513	0.111948
GZMA	-0.05672	0.027215
GZMB	-0.07632	0.027458
GZMH	0.020099	0.00767
GZMK	-0.12026	0.065441
GZMM	0.03529	0.021271
HAMP	0.074287	0.049665
HAVCR2	-0.04056	0.027458
HCK	-0.0347	0.026584
HDAC3	-0.0355	0.065441
HLA-A	-0.05497	0.043496
HLA-B	0.021949	0.009475
HLA-C	0.0731	0.065235
HLA-DMA	-0.04375	0.027458
HLA-DMB	-0.0705	0.045746
HLA-DOB	-0.1408	0.101574
HLA-DPA1	0.006132	0
HLA-DPB1	-0.0689	0.043904
HLA-DQA1	0.381695	0.089379
HLA-DQB1	0.265217	0.07906
HLA-DRA	-0.17923	0.225741
HLA-DRB3	0.082437	0.060242
HLA-DRB4	-0.27045	0.095078
HLA-E	-0.0897	0.133655
HLA-G	-0.34484	1.11567
HMGB1	-0.1146	0.443392
HRAS	-0.04095	0.049665
HSD11B1	0.148686	0.310536
ICAM1	0.073587	0.065441
ICAM2	-0.05996	0.047363
ICAM3	0.009788	0.001911
ICAM4	0.119839	0.145247
ICOS	-0.05493	0.02733
ICOSLG	0.042123	0.027215
IDO1	0.075237	0.027458
IFI16	0.072266	0.1208
IFI27	-0.08242	0.027344
IFI35	0.05353	0.049665
IFIH1	-0.15835	0.365226
IFIT1	-0.16959	0.16138
IFIT2	-0.04714	0.02733
IFITM1	-0.10691	0.079452
IFITM2	0.194058	0.433432
IFNA1	-0.08229	0.035202
IFNA17	-0.17041	0.092799
IFNA2	-0.06439	0.032405
IFNA7	-0.09653	0.051225
IFNA8	-0.00324	0
IFNAR1	0.033324	0.045791
IFNAR2	0.050388	0.074031
IFNB1	0.066962	0.030609
IFNG	-0.01548	0.004504
IFNGR1	-0.14484	0.443392
IFNL2	0.029486	0.010996
IGF1R	-0.06901	0.065235
IGF2R	-0.06257	0.116094
IGLL1	0.095686	0.15213
IKBKB	-0.05735	0.16138
IKBKE	-0.03897	0.034008
IKBKG	-0.04183	0.116094
IL10	0.051163	0.056425
IL10RA	-0.11813	0.122381
IL11	0.22851	0.274902
IL11RA	-0.01449	0.003427
IL12A	0.121054	0.256296
IL12B	-0.0732	0.047363
IL12RB1	0.148891	0.27344
IL12RB2	-0.34817	0.525142
IL13	0.108274	0.16509
IL13RA1	0.162374	0.637789
IL13RA2	0.3212	0.202103
IL15	-0.01683	0.009036
IL15RA	-0.08035	0.076496
IL16	-0.10334	0.070012
IL17B	0.218817	1.04676
IL17F	-0.03978	0.016831
IL17RA	-0.08575	0.297058
IL17RB	0.111544	0.125311
IL18	-0.08886	0.077405
IL18R1	-0.11138	0.093536
IL18RAP	-0.02624	0.010996
IL19	0.143324	0.29262
IL1A	0.04886	0.026584
IL1B	0.305349	0.355948
IL1R1	0.085374	0.065441
IL1R2	-0.01523	0.001502
IL1RAP	0.030194	0.01188
IL1RAPL2	0.07082	0.04552
IL1RL1	0.037248	0.027215
IL1RL2	-0.11589	0.125311
IL1RN	-0.11173	0.065235
IL2	-0.08485	0.060242
IL21	-0.17631	0.186329
IL21R	0.040916	0.016831
IL22	-0.07396	0.043186
IL22RA1	-0.14241	0.108819
IL22RA2	0.189827	0.604412
IL23A	-0.00118	0
IL23R	-0.13982	0.136703
IL24	0.095901	0.065441
IL25	0.030378	0.016756
IL26	0.080597	0.070012
IL27	0.041892	0.027458
IL2RA	0.041474	0.026584
IL2RB	0.036378	0.016831
IL2RG	-0.15759	0.117711
IL3	0.212855	0.483332
IL32	-0.21203	0.232957
IL34	-0.03067	0.016831
IL3RA	0.084249	0.074031
IL4	0.110837	0.213975
IL4R	-0.05575	0.043904
IL5	0.01146	0
IL5RA	-0.01525	0.00235
IL6	0.29786	0.465162
IL6R	-0.29676	1.29082
IL6ST	-0.0125	0.007949
IL7	-0.06451	0.04552
IL7R	-0.12723	0.065441
IL8	0.589564	0.670303
IL9	0.09063	0.093742
ILF3	-0.14439	1.05512
INPP5D	-0.10674	0.074807
IRAK1	-0.06514	0.169318
IRAK2	-0.01573	0.00767
IRAK4	0.030529	0.030507
IRF1	-0.12449	0.126635
IRF2	0.036256	0.065441
IRF3	0.030746	0.065235
IRF4	-0.16486	0.125311
IRF5	0.004356	0
IRF7	-0.04178	0.027344
IRF8	-0.08001	0.043904
IRGM	-0.015	0.00235
ISG15	-0.02785	0.010064
ISG20	-0.10229	0.067752
ITCH	-0.02884	0.065235
ITGA1	0.085425	0.049665
ITGA2	-0.04981	0.027344
ITGA2B	0.141741	0.19256
ITGA4	0.122844	0.125311
ITGA5	0.060217	0.043496
ITGA6	-0.04686	0.026584
ITGAE	0.108343	0.43766
ITGAL	-0.0686	0.030507
ITGAM	-0.02038	0.012651
ITGAX	-0.04272	0.027215
ITGB1	-0.05962	0.065441
ITGB2	-0.07841	0.061134
ITGB4	0.04414	0.010996
ITK	-0.04619	0.016831
JAK1	-0.13451	0.637789
JAK2	-0.09511	0.129625
JAK3	0.012885	0
JAM3	0.230503	0.355948
KIR_Activating_Subgroup_1	0.272502	0.525142
KIR_Activating_Subgroup_2	-0.13885	0.133655
KIR_Inhibiting_Subgroup_1	0.066056	0.099804
KIR_Inhibiting_Subgroup_2	0.067014	0.065441
KIR3DL1	-0.10033	0.093536
KIR3DL2	0.094235	0.068298
KIR3DL3	0.074428	0.065441
KIT	-0.23248	0.116094
KLRB1	0.034181	0.012651
KLRC1	0.01458	0.00235
KLRC2	0.209519	0.27409
KLRD1	0.073882	0.079452
KLRF1	-0.22515	0.410948
KLRG1	0.023132	0.010996
KLRK1	-0.07355	0.036866
LAG3	-0.09085	0.04552
LAIR2	0.040964	0.026584
LAMP1	0.069473	0.136703
LAMP2	0.084824	0.162057
LAMP3	-0.09238	0.051225
LBP	0.097618	0.065235
LCK	-0.06201	0.027458
LCN2	0.404322	0.617322
LCP1	-0.12384	0.101574
LGALS3	-0.17903	0.153695
LIF	0.367591	0.413599
LILRA1	0.08991	0.158399
LILRA4	0.065543	0.043496
LILRA5	0.048808	0.027458
LILRB1	-0.04369	0.026584
LILRB2	-0.04278	0.027458
LILRB3	0.010835	0.000374
LRRN3	0.154901	0.1208
LTA	-0.09518	0.065441
LTB	-0.00747	0
LTBR	0.106577	0.269466
LTF	0.015881	0
LTK	0.14972	0.16509
LY86	-0.01946	0.008529
LY9	-0.16756	0.113392
LY96	0.238268	0.390778
LYN	-0.08194	0.090494
MAF	-0.09911	0.136262
MAGEA1	0.573103	1.15193
MAGEA12	0.453063	0.637789
MAGEA3	0.839299	1.03795
MAGEA4	0.339022	0.333797
MAGEB2	0.045549	0.01188
MAGEC1	0.459712	0.555035
MAGEC2	0.251779	0.116094
MAP2K1	0.001229	0
MAP2K2	-0.09604	0.504043
MAP2K4	0.086086	0.241336
MAP3K1	-0.04389	0.04552
MAP3K5	-0.09415	0.101574
MAP3K7	0.003234	0
MAP4K2	-0.04257	0.04552
MAPK11	0.089752	0.171569
MAPK14	-0.07757	0.393336
MAPK3	-0.10419	0.433432
MAPKAPK2	-0.03104	0.055652
MARCO	0.044086	0.016831
MASP1	0.098466	0.136703
MASP2	0.031436	0.043904
MAVS	0.042917	0.065441
MBL2	0.07703	0.108819
MCAM	-0.00088	0
MEF2C	-0.00531	0
MEFV	0.019122	0.009475
MERTK	0.046629	0.028041
MFGE8	-0.18413	0.283541
MICA	-0.14438	0.504043
MICB	0.012149	0.001027
MIF	-0.0644	0.065235
MME	-0.20108	0.129625
MNX1	0.276768	0.57794
MPPED1	0.037401	0.043496
MR1	-0.08921	0.190609
MRC1	-0.141	0.179482
MS4A1	-0.20411	0.065441
MS4A2	0.035419	0.026584
MSR1	-0.0857	0.065441
MST1R	-0.1938	0.255245
MUC1	0.125846	0.111041
MX1	-0.00641	0
MYD88	0.057427	0.116094
NCAM1	0.345178	0.370681
NCF4	-0.06849	0.065441
NCR1	0.085826	0.12112
NEFL	-0.00301	0
NFATC1	-0.13699	0.2978
NFATC2	0.065017	0.034327
NFATC3	-0.02746	0.030514
NFATC4	-0.00158	0
NFKB1	-0.11667	0.51649
NFKB2	-0.16012	0.487978
NFKBIA	-0.0939	0.145924
NLRC5	-0.11241	0.125311
NLRP3	0.058572	0.065441
NOD1	-0.0752	0.223352
NOD2	-0.18986	0.29262
NOS2A	-0.03713	0.02733
NRP1	0.069578	0.065235
NT5E	-0.18076	0.179046
NUP107	-0.11284	0.370681
OAS3	-0.03275	0.016831
OSM	0.111594	0.2978
PASD1	0.208722	0.283541
PAX5	0.076146	0.027458
PBK	0.003981	0
PDCD1	-0.12632	0.088795
PDCD1LG2	-0.06259	0.043904
PDGFC	0.179762	0.29262
PDGFRB	0.037984	0.022955
PECAM1	-0.07273	0.065441
PIK3CD	-0.23636	0.559854
PIK3CG	-0.02054	0.007777
PIN1	-0.06828	0.287721
PLA2G1B	0.093528	0.126216
PLA2G6	-0.07235	0.081473
PLAUR	0.159732	0.140703
PMCH	0.037838	0.020074
PNMA1	-0.11198	0.393336
POU2AF1	0.093732	0.035202
POU2F2	-0.10472	0.07906
PPARG	-0.02419	0.012624
PPBP	0.218766	0.29262
PRAME	0.148357	0.043904
PRF1	0.006129	0
PRG2	-0.24714	0.466848
PRKCD	-0.17973	1.04676
PRKCE	-0.11995	0.333797
PRM1	-0.01197	0
PSEN1	-0.12839	0.947958
PSEN2	-0.02094	0.010372
PSMB10	0.002236	0
PSMB7	-0.04537	0.057391
PSMB8	-0.00421	0
PSMB9	-0.08986	0.076897
PSMD7	0.023108	0.031787
PTGDR2	0.081677	0.047363
PTGS2	0.200309	0.231397
PTPRC	-0.122	0.116094
PVR	0.053547	0.065235
PYCARD	0.144215	0.19537
RAG1	-0.03384	0.02037
REL	-0.12805	0.355948
RELA	-0.04606	0.116094
RELB	-0.09495	0.178809
REPS1	-0.10467	0.283541
ROPN1	-0.07739	0.04552
RORA	-0.20499	0.235787
RORC	-0.28874	0.532345
RPS6	-0.02822	0.022815
RRAD	-0.02553	0.010996
RUNX1	0.011439	0.001027
RUNX3	-0.03266	0.015639
S100A12	0.046491	0.016831
S100A7	-0.07945	0.010064
S100A8	0.052621	0.003388
SAA1	0.121579	0.065235
SBNO2	-0.12606	0.637789
SELE	0.133115	0.136703
SELL	0.092406	0.03531
SELPLG	-0.07196	0.065235
SEMG1	-0.01949	0.009386
SERPINB2	0.225844	0.127282
SERPING1	-0.06218	0.043904
SH2B2	0.057505	0.065441
SH2D1A	-0.05253	0.026584
SH2D1B	0.008007	0
SIGIRR	-0.15967	0.232957
SIGLEC1	0.027707	0.014258
SLAMF1	0.007354	0
SLAMF6	-0.0974	0.065235
SLAMF7	-0.14152	0.114718
SLC11A1	0.1083	0.070012
SMAD2	-0.12736	0.617322
SMAD3	0.027142	0.026584
SMPD3	0.028302	0.010996
SOCS1	-0.02019	0.009386
SPA17	-0.00363	0
SPACA3	0.045029	0.027429
SPANXB1	-0.06508	0.030507
SPINK5	-0.12154	0.030514
SPN	0.003831	0
SPO11	-0.02389	0.026584
SPP1	0.677029	0.724944
SSX1	-0.03685	0.01188
SSX4	-0.02212	0.00235
ST6GAL1	0.132387	0.157205
STAT1	-0.17054	0.29262
STAT2	-0.15863	0.51649
STAT3	0.171218	1.08035
STAT4	-0.11847	0.1208
STAT5B	-0.07279	0.200062
STAT6	-0.13226	0.686859
SYCP1	0.035655	0.027215
SYK	-0.15878	0.200062
SYT17	0.146264	0.200062
TAB1	-0.05342	0.154334
TAL1	0.039695	0.027215
TANK	-0.11386	0.596071
TAP1	-0.08237	0.074031
TAP2	-0.16443	0.487978
TAPBP	0.012865	0.010064
TARP	0.031999	0.013076
TBK1	0.023708	0.043904
TBX21	-0.05986	0.051225
TCF7	0.014648	0
TFEB	0.00225	0
TGFB1	0.017002	0.010064
TGFB2	0.115385	0.090494
THBD	-0.09308	0.065441
THY1	0.176258	0.238044
TICAM2	0.03185	0.027344
TIGIT	0.009479	0
TIRAP	0.061147	0.177649
TLR1	0.005206	0
TLR10	-0.01568	0.001911
TLR2	0.133718	0.231304
TLR3	-0.05202	0.060796
TLR4	0.131073	0.255245
TLR5	-0.15542	0.361316
TLR6	0.00291	0
TLR7	0.123063	0.166674
TLR8	-0.02185	0.012624
TLR9	0.039365	0.023935
TMEFF2	0.052712	0.027458
TNF	-0.18984	0.295546
TNFAIP3	0.044985	0.027215
TNFRSF10B	0.149856	0.504043
TNFRSF10C	0.078238	0.065235
TNFRSF11A	0.002886	0
TNFRSF11B	0.088171	0.065441
TNFRSF12A	0.163342	0.225741
TNFRSF13B	0.121793	0.065441
TNFRSF13C	-0.31717	0.395791
TNFRSF14	-0.28332	0.597367
TNFRSF17	-0.05688	0.026584
TNFRSF18	0.02135	0.010064
TNFRSF1A	0.023237	0.027215
TNFRSF1B	0.021077	0.01188
TNFRSF4	0.016708	0.00767
TNFRSF8	0.021814	0.010996
TNFRSF9	-0.04399	0.026584
TNFSF10	-0.07507	0.049665
TNFSF11	0.12015	0.16175
TNFSF12	0.014023	0.012624
TNFSF13	0.213535	1.10259
TNFSF13B	0.222131	0.29262
TNFSF14	0.126186	0.16138
TNFSF15	0.065509	0.045746
TNFSF18	0.047974	0.032405
TNFSF4	0.083639	0.093536
TNFSF8	-0.1262	0.181669
TOLLIP	-0.01504	0.01188
TP53	0.005377	0
TPSAB1	0.137276	0.047363
TPTE	0.089938	0.035202
TRAF2	0.044714	0.07906
TRAF3	-0.05807	0.116094
TRAF6	-0.03401	0.058182
TREM1	0.351632	0.373547
TREM2	-0.01544	0.001911
TTK	0.048977	0.043904
TXK	-0.06309	0.059227
TXNIP	-0.05851	0.05922
TYK2	-0.15554	1.03394
UBC	-0.0875	0.27775
ULBP2	-0.1304	0.114718
USP9Y	-0.01854	0.016634
VCAM1	0.051326	0.026564
VEGFC	0.068547	0.065235
XCL2	-0.12091	0.083017
XCR1	0.014331	0.002496
ZAP70	-0.06311	0.028041
ZNF205	0.029848	0.04552
AGK	-0.01867	0.016831
ALAS1	0.025876	0.027458
AMMECR1L	-0.11174	0.411911
AXL	0.033717	0.021271
CC2D1B	-0.02133	0.026584
CDH1	-0.15852	0.049665
CNOT10	-0.11174	0.947958
CNOT4	0.090622	0.48339
COG7	0.01356	0.019718
DDX50	-0.12286	1.04676
DHX16	-0.03921	0.097267
EDC3	-0.00837	0.008056
ERCC3	0.026396	0.074807
FCF1	-0.08326	0.295546
FN1	0.124359	0.065235
GUSB	0.154169	0.51649
HPRT1	-0.00582	0
LRP1	0.002653	0
MRPS5	-0.13718	1.04676
NOTCH1	0.085904	0.129945
NUBP1	0.028261	0.051225
PLAU	0.058261	0.030514
POLR2A	-0.01909	0.026584
PPIA	-0.02505	0.026584
S100B	0.518435	0.637789
SAP130	-0.04728	0.127282
SDHA	-0.08305	0.255245
SF3A3	0.042351	0.086622
TBP	-0.13975	1.04676
TFRC	0.036398	0.027344
THBS1	0.115686	0.074807
TLK2	-0.03528	0.079452
TRIM39	-0.07508	0.295546
TUBB	-0.14257	0.555035
USP39	-0.13248	0.947958
VEGFA	0.089873	0.047363
ZC3H14	0.025281	0.027458
ZKSCAN5	0.137882	0.617322
ZNF143	-0.04502	0.133655
ZNF346	-0.01648	0.016756

## Sheet: Fig.1b
Figure 1b. Heatmap representation of top enriched pathways and corresponding -log10 p values in BRAF wt and BRAF mt tumors (related to Figure 1a). Dataset: discovery cohort.
Database	Term	wt	mt
WP	TGF-beta Receptor Signaling	>1.301	5.7965
WP	IL17 signaling pathway	>1.301	4.59411
WP	Non-genomic actions of 1,25 dihydroxyvitamin D3	4.39889	>1.301
WP	Oncostatin M Signaling Pathway	2.90734	2.621
REAC	Immune System	1.50723	7.34636
REAC	Cytokine Signaling in Immune system	1.6941	4.82185
REAC	Signaling by Interleukins	>1.301	3.8511
REAC	Interleukin-17 signaling	>1.301	3.66314
REAC	MAPK1 (ERK2) activation	4.06028	>1.301
REAC	Innate Immune System	1.69416	2.51815
KEGG	Cytokine-cytokine receptor interaction	>1.301	6.26593
KEGG	IL-17 signaling pathway	>1.301	5.19008
KEGG	Th17 cell differentiation	2.22405	3.2793
KEGG	MAPK signaling pathway	>1.301	1.49233
KEGG	NOD-like receptor signaling pathway	3.79347	>1.301
KEGG	Kaposi sarcoma-assoc. herpesvirus infection	3.66809	1.75273
KEGG	Neurotrophin signaling pathway	3.34756	>1.301

## Sheet: Fig.1c
Figure 1c. Gene expression values of BRAF mt and BRAF wt tumors. Dataset: Discovery cohort.
IL-17A		IL-17B
BRAF wt	BRAF mt	BRAF wt	BRAF mt		Statistics
2.77508	3.33632	2.61929	3.06043		Column B	BRAF mt
2.75973	2.30385	3.24491	2.75018		vs.	vs.
2.51041	2.51285	2.80646	2.66736		Column A	BRAF wt
0.990996	2.61099	1.80529	3.13862
2.90862	3.02803	2.90862	4.5297		Unpaired t test
2.70263	1.84884	2.64619	2.66591		P value	0.0011
3.02601	2.72838	2.87992	3.43551		P value summary	**
2.95579	2.4218	3.0828	2.66347		Significantly different (P < 0.05)?	Yes
2.92352	1.72628	2.6536	2.23168		One- or two-tailed P value?	Two-tailed
1.61211	3.32749	2.9989	3.0224		t, df	t=3.314, df=154
2.67501	2.0746	2.18406	2.75956		Data analyzed
2.33605	2.31246	2.70875	3.1675		Sample size, column A	79
2.15712	2.34354	2.31997	2.86115		Sample size, column B	77
2.83575	2.17596	2.89662	2.05851
2.72629	2.70708	2.41566	3.76018		Column D	BRAF mt
2.43646	3.39542	2.43646	2.88009		vs.	vs.
2.08903	2.87796	2.45235	2.50023		Column C	BRAF wt
1.77157	1.9023	2.58023	3.21669
3.0618	1.46969	2.48209	3.04867		Unpaired t test
1.82767	2.77158	2.64252	2.82526		P value	0.0032
1.36135	2.60513	2.85886	2.34178		P value summary	**
2.18627	2.58943	3.04994	2.69884		Significantly different (P < 0.05)?	Yes
2.0698	2.69952	2.99768	2.37885		One- or two-tailed P value?	Two-tailed
2.52366	3.31373	2.32036	2.82687		t, df	t=2.997, df=154
2.59805	2.72173	3.08865	2.66157		Data analyzed
3.14542	2.9356	3.53643	2.77815		Sample size, column C	79
1.4233	2.22015	2.44258	1.77922		Sample size, column D	77
2.76672	3.01124	2.55917	2.80032
1.70437	2.32766	2.40877	3.14456
2.55214	2.96334	2.87726	2.96334
3.22426	2.8742	2.8924	2.8742
2.04814	2.68298	2.04814	4.50779
2.81998	3.15881	2.92491	3.03133
2.55539	2.82342	2.64804	2.72464
2.89212	2.63967	2.14822	2.83383
2.431	2.83283	2.24017	2.42316
2.96825	2.8916	2.62758	2.25246
2.80436	2.70448	2.72284	3.80293
2.1477	4.18783	3.35825	2.50825
2.33419	2.43071	2.4744	3.46888
3.09055	3.47922	3.34236	3.35816
2.32836	2.93024	2.97156	2.78495
0.929424	2.83815	2.15932	2.90807
2.15197	3.65885	2.41016	2.92573
2.12473	2.96931	3.44105	2.1272
2.07115	3.01273	2.38928	1.80668
2.17008	2.48906	2.47339	2.99286
2.44107	3.31805	2.48363	4.07154
0	2.07486	3.00112	2.60522
2.34623	2.71992	2.46773	3.18645
0	2.77248	2.4326	3.77265
0	2.80486	2.58575	2.31572
3.16673	2.20075	3.16673	2.60224
2.41385	1.77313	2.21283	3.18734
3.01461	2.30615	3.07235	2.84864
3.02484	2.12248	3.02484	2.58422
2.0076	1.88873	2.36726	2.75549
2.48873	3.01128	2.48873	2.67549
2.50528	2.54604	3.15675	2.6342
2.09187	2.55699	2.22823	2.8251
2.42142	3.19003	2.85756	3.07738
2.43464	2.5766	3.08299	2.5766
2.49767	2.41005	2.30884	2.41005
2.55357	2.34287	2.15981	4.13571
2.32583	3.20534	2.67724	3.43778
2.30616	2.93147	2.75259	2.59739
1.90719	2.08634	2.96266	2.92523
2.32901	2.68446	2.10514	3.06691
2.4857	3.22183	2.92398	2.8651
3.22744	1.82403	3.1146	2.50631
2.74694	2.43755	2.33094	2.70314
2.74711	2.65273	2.74711	2.65273
2.73766	2.34614	2.94778	3.10242
2.11137	2.39905	2.01937	2.25992
2.52109	2.69476	3.21586	3.59706
2.14127	2.7652	1.7929	2.82211
2.894	2.18636	3.01263	2.9211
2.70731		2.6472
1.55287		2.64173

## Sheet: Fig.1d
Figure 1d. Number of patients in the mutational subtupe groups according to IL-17 GES (KEGG hsa04657) levels. Dataset: TCGA SKCM, tumors with available mutation data, N=363.
Group	wt	BRAF mt	NRAS mt	NF1 mt	unknown
IL-17 KEGG low	36	68	41	34	3
IL-17 KEGG high	27	98	42	13	1
Statistics
P value and statistical significance
Test	Chi-square
Chi-square, df	16.30, 4
P value	0.0026
P value summary	**
One- or two-sided	NA
Statistically significant (P < 0.05)?	Yes
Data analyzed
Number of rows	2
Number of columns	5

## Sheet: Fig.1e
Figure 1e. Correlation between PROGENY and IL17 (KEGG hsa04657) GES. Dataset: TCGA SKCM, tumors with available mutation data, N=363.
PROGENY	IL17 KEGG signature		Statisics
9.986	8.0855		r	0.3153
9.9643	8.0803		95% confidence interval	0.2195 to 0.4051
10.0633	8.24		R squared	0.09942
9.7669	8.6635
9.8818	7.707		P value
9.858	8.9775		P (two-tailed)	<0.0001
9.9057	7.922		P value summary	****
10.3796	8.323		Significant? (alpha = 0.05)	Yes
9.8498	7.4725
9.9932	8.593		Number of XY Pairs	363
9.8746	7.537
9.762	7.0595
10.0257	8.4575
9.939	7.7775
9.9848	8.0785
9.9251	7.922
9.7248	8.5525
9.7872	8.7845
9.6014	8.1625
9.8387	8.4235
9.9283	8.123
10.1925	8.2265
9.635	8.1955
9.5764	7.2265
9.9684	8.444
9.5834	7.26
9.6106	7.9445
9.7184	7.2845
10.1656	8.1575
9.9449	7.751
9.9114	7.794
9.9118	6.977
9.9157	7.2825
10.4772	7.9665
9.724	7.039
9.7593	8.682
10.002	9.0135
9.137	6.8975
9.9772	8.248
10.0912	6.697
9.8784	8.086
10.1561	8.9435
9.712	8.298
9.856	8.7275
9.9285	7.767
9.9432	7.3975
10.0163	7.858
9.9434	7.783
9.8905	7.992
9.9268	8.0805
9.9872	7.735
9.7776	8.158
9.9573	8.318
10.0301	8.543
9.9544	7.8775
9.9842	7.791
9.7435	8.1225
9.7241	7.6161
10.0296	7.4485
9.7776	8.4465
9.8198	7.69
9.8428	7.6315
9.9224	8.3475
9.8082	7.8335
9.679	7.6705
9.6559	8.2005
10.411	8.875
9.6643	7.5455
9.5505	7.9875
9.933	7.317
9.8878	9.116
9.9446	7.9665
10.188	8.3595
9.8601	8.407
10.3759	8.494
9.6698	7.816
9.8799	8.5975
9.9704	7.8375
9.5994	7.976
9.9815	8.1485
9.6619	7.30025
9.7094	8.351
10.2079	8.0575
10.1498	7.7495
10.2771	8.018
9.8969	7.9725
9.923	8.249
9.9308	7.9005
9.6955	7.5195
10.167	8.495
9.8347	8.9325
9.9589	8.06
9.862	8.097
9.987	7.902
9.9669	7.678
10.0376	8.3805
9.9011	7.8925
9.8624	8.1525
9.881	7.978
9.4701	8.2105
9.7674	8.36
9.7697	7.979
9.9701	8.3635
9.9718	8.1555
9.7623	7.907
9.6633	8.5645
10.0104	8.0095
9.8158	8.034
9.9005	8.5945
10.1204	8.6985
9.817	7.8415
9.7484	7.283
9.9482	8.2145
9.5892	8.2345
9.9638	8.3865
9.7795	7.898
9.9271	8.271
9.9291	8.1855
9.9878	8.549
10.0677	8.1595
10.1093	7.988
9.8104	8.1065
9.861	8.4325
9.813	8.776
9.559	7.006
9.9557	8.2685
9.9093	7.8305
10.177	8.0715
10.0289	7.882
9.7357	8.545
10.3907	9.067
10.1542	7.7815
10.1771	8.447
10.21	8.317
9.893	7.9525
9.7774	8.17
9.7983	7.5765
9.7755	8.776
10.0047	8.366
10.0094	8.8455
10.2108	8.547
9.7707	8.151
9.9465	7.521
9.8074	7.609
9.7662	7.502
9.8081	8.1495
9.5503	7.926
10.013	8.5082
9.7763	8.3986
10.1279	8.9615
9.7001	7.5755
9.7253	8.132
9.6508	8.5877
10.1068	8.779
9.7552	7.555
9.8854	8.0865
10.4116	8.057
9.774	8.6325
10.3211	8.137
10.0019	8.901
9.826	8.386
9.6215	8.3175
9.7556	7.7165
9.8172	8.8205
9.9472	8.486
9.6223	8.2705
9.8016	7.022
9.9377	8.2905
9.3712	7.2705
9.5636	7.4855
9.4105	7.8575
10.2263	8.6885
10.201	7.8035
10.0336	7.4395
9.8885	8.73695
9.8055	8.0555
10.0526	8.6695
9.6938	8.289
9.5024	8.171
10.2332	6.99
9.9103	7.967
10.096	8.0355
9.9801	8.0153
10.143	9.163
9.6898	8.505
9.9914	7.229
9.925	8.2445
9.8365	8.1375
9.8757	8.19
9.9485	8.193
9.7385	7.785
9.7302	8.563
9.9163	7.804
9.8047	7.8617
9.9917	8.68
10.1075	8.0695
10.0247	7.709
10.1204	7.7
9.9226	7.6905
9.9123	8.15
9.8457	7.4195
9.7001	8.3205
9.6598	7.56
9.6915	8.639
9.8584	8.376
9.0462	7.3395
9.7795	7.02
9.5359	7.4555
10.0006	6.9915
10.0775	7.803
9.8999	7.379
9.8071	7.887
9.6069	6.552
10.1078	7.8775
8.8606	7.277
9.5683	6.9981
9.6518	7.468
9.7944	8.6425
9.9797	8.31
10.117	8.294
9.6682	7.263
9.9398	7.5735
9.8641	7.1795
9.7321	8.001
9.8963	8.318
10.0909	9.028
10.0859	8.4135
9.4104	6.744
9.5325	7.8415
9.6799	7.2645
10.0122	9.075
9.8275	7.689
9.762	7.3675
9.9889	7.981
10.0324	8.528
9.9913	6.962
9.5716	8.481
9.6484	8.4535
9.7624	6.988
9.6298	8.908
9.8504	7.6255
9.9689	8.5815
9.8994	7.0135
9.983	7.556
9.8413	8.8735
9.8943	7.395
9.9444	8.4945
9.5664	8.0085
9.9302	7.991
9.0905	6.629
9.8061	6.291
9.6879	7.987
9.8605	8.5975
9.4674	6.85
10.022	7.458
10.0123	8.293
10.0233	7.7855
10.1943	8.378
10.0689	7.7351
10.0458	8.0225
9.2268	8.659
9.9863	7.936
9.8337	9.267
9.9076	7.934
9.752	8.0885
9.9011	8.6595
10.0743	7.7
9.513	7.8705
9.6422	7.267
10.2709	8.049
9.7278	6.847
9.9565	7.8701
9.9729	8.289
9.7775	8.361
9.7698	8.2565
9.8371	8.5005
9.3649	7.478
9.7302	7.7635
9.6803	7.3325
9.9058	7.6045
10.0598	6.9335
9.5794	7.9165
10.0778	6.9065
10.3545	7.6735
9.9238	7.2985
9.6687	7.042
9.7681	7.6435
9.8237	7.471
9.8289	8.583
9.7183	7.9485
10.0925	8.5755
9.7627	7.1955
9.4266	7.576
9.689	6.96595
9.9267	7.613
9.8231	8.168
9.52	8.0345
9.899	8.082
10.0178	7.1855
10.0004	8.0295
9.7345	7.8955
9.4113	7.3415
9.6552	7.398
9.7929	7.742
10.0112	7.9175
9.8166	8.0175
9.9546	7.6065
9.9231	8.358
9.7094	6.994
9.6088	7.6115
9.8824	7.5715
9.9561	7.9775
9.5745	6.1895
10.2913	8.7835
9.187	6.755
10.0211	7.39
9.5575	8.26
10.1442	8.1175
9.9232	8.2355
10.1325	8.128
10.0334	8.063
10.057	7.97525
10.2644	8.2195
9.9597	8.4605
9.9629	8.471
10.2229	7.0885
9.3051	6.7485
9.938	7.9855
9.8655	7.7375
9.8845	7.911
10.0435	7.4075
9.9009	8.143
10.0245	8.084
9.8929	7.9175
9.9388	8.1735
9.502	8.387
9.9823	7.7665
9.7786	7.4195
9.8257	8.849
9.9991	8.0625
9.7401	7.656
9.7612	7.35
10.015	8.9595
9.9669	8.0605
9.637	7.7585
9.8114	7.817
9.8848	7.992
10.0583	8.0085
9.9466	8.654
9.1972	7.922
9.735	8.5475
9.827	7.65845
9.6247	8.1135
10.2366	9.1615
10.0243	8.2325
9.795	7.6475
9.3321	7.397
9.7367	7.6795
10.0963	8.444
9.5131	8.9285
10.0309	8.17
9.9078	8.56105
9.799	6.9495

## Sheet: Fig.1f
Figure 1f. Overall survival of melanoma patients according to baseline IL17 GES (KEGG hsa04657). Dataset: TCGA SKCM, tumors with available mutation data, N=363. Duplicate tumor samples (n=11) were removed corresponding to the same patient.
Time months	Low IL-17 GES	High IL-17 GES		Statistics
246.85	1			Log-rank (Mantel-Cox) test
34.3	1			Chi square	9.089
65.87	1			df	1
44.48	1			P value	0.0026
47.96	1			P value summary	**
21.02	0
9.69	1
53.98	0
20.34	1
63.3	1
13.86	1
117.84	1
13.99	1
12.09	1
47.34	1
16	0
34	0
63.76	0
42.74	1
54.47	0
151.15	1
2.6	1
8.64	1
16.56	1
7.23	0
39.32	0
53.15	1
167.77	1
138.7	1
216.75	1
194.88	0
92.9	0
152.69	1
68.04	1
64.03	0
20.37	1
0.2	0
47.5	1
85.02	1
32.92	0
33.9	1
11.86	1
13.5	0
18.17	0
10.74	0
26.71	1
20.14	1
10.35	1
204.5	1
171.45	0
32.1	0
55.55	1
9.56	0
268.53	1
26.54	1
12.94	1
23.92	1
14.68	1
168.13	1
46.42	1
180.26	0
36.93	1
27	1
62.75	1
75.43	0
15.34	1
26.87	1
27.07	1
10.48	1
48.69	0
44.84	0
74.67	1
36.43	0
127.1	1
10.71	1
112.48	1
12.71	0
47.24	1
48.85	1
39.26	1
43.79	1
49.44	0
13.96	1
8.87	1
228.42	1
12.12	1
7.16	0
126.71	0
27.3	0
79.6	0
46.78	1
15.44	1
66.69	1
16.59	0
28.71	1
133.44	1
61.24	1
23.32	1
21.19	0
139.78	0
152.23	1
67.38	0
12.58	1
176.41	1
98.32	1
26.87	0
25.26	0
86.86	0
10.41	1
113.44	1
22.11	1
22.93	1
94.91	1
131.41	1
11.4	1
46.94	1
29.8	1
58.02	1
56.8	0
14.49	0
17.9	1
23.69	1
26.35	1
151.41	0
16.95	1
91.49	0
0.69	0
11.01	0
22.5	0
125.69	0
25.85	1
33.18	0
129.17	0
53.48	1
63.73	0
7.1	1
90.83	0
13.8	1
16.66	1
26.97	1
357.1	1
10.71	1
33.71	1
144.78	0
121.81	0
28.06	1
216.49	1
2.66	0
19.97	1
2.04	0
92.94	1
3.65	0
25.16	0
81.14	1
59.23	0
59.59	0
111.96	0
27.33	1
39.72	0
64.39	1
102.04	1
77.5	0
53.88	1
38.11	0
54.37	1
8.61	0
31.57	1
222.34	0
50.72	1
76.51	0
66.62	1
20.89	1
54.63		0
62.02		0
148.69		0
0.46		0
20.76		0
19.38		0
248.46		0
19.74		1
9.89		0
145.01		0
301.84		0
162.35		0
369.65		0
96.16		1
0.33		0
80.62		1
23.55		0
148.06		1
64.59		0
19.74		0
94.74		0
297.67		1
172.04		1
15.51		1
13.53		1
13.01		1
107.29		1
45.27		0
134.23		0
17.21		0
133.71		0
48.55		1
28.02		0
17.05		1
71.16		0
4.96		1
13.17		1
35.91		1
16.1		0
202.5		1
4.14		0
135.64		0
103.12		1
42.05		0
9.33		1
28.81		1
43.2		1
28.81		1
26.15		0
66.43		1
18.66		0
201.64		0
53.12		0
13.9		1
28.75		1
61.01		1
15.7		0
174.7		1
7.79		1
22.27		0
161.96		1
25.59		0
78.91		1
36.93		0
11.56		1
41.56		1
9.17		1
59.53		0
43.4		1
7.42		0
35.15		1
103.02		1
10.12		1
124.21		0
133.15		0
27.69		1
24.51		1
0.69		0
86.7		0
115.87		0
104.99		0
86.07		0
20.37		0
137.81		0
17.44		0
54.7		0
68.1		1
28.06		1
5.91		0
35.41		1
103.52		0
46.94		0
88.8		0
6.44		1
103.19		1
167.87		1
178.19		0
115.44		0
36.01		1
56.37		0
173.65		0
48.85		0
148.92		0
220.07		0
63.99		0
49.44		0
174.08		0
95.66		0
122.63		0
27.2		1
25.53		0
12.09		1
1.28		0
10.55		1
51.31		0
13.86		0
60.18		1
71.75		1
174.7		0
43.33		0
12.55		0
34.13		0
9.13		0
23.75		1
19.28		0
31.37		1
134.3		0
72.01		1
24.34		0
44.05		1
15.37		1
23.98		1
10.61		0
32.72		1
14.91		1
21.35		0
9.26		1
23.09		0
14.45		0
13.93		1
29.27		0
28.15		1
166.39		0
53.22		0
18.59		1
130.62		0
50.85		1
66.03		0
15.24		0
48.82		1
40.57		1
25.43		0
15.41		1
339.88		1
41.52		0
101.18		0
22.6		0
134.92		0
10.02		1
15.77		0
58.87		0
55.68		0
225.79		1
12.42		0
48.95		1
77.69		0
32.46		1
20.89		1
37.98		0
68.2		0
7.03		0
6.73		1
96.85		0
61.47		1
21.65		1
19.15		0
58.64		0
9.89		0
65.44		1
46.29		0

## Sheet: Fig.1g
Figure 1g. Progression free survival of melanoma patients treated with dual ICI grouped according to baseline IL17 GES (IL17 family genes). Dataset: Liu et al (n=47) + Gide et al (n=32). Total N=79
Cohort	Time weeks	IL 17 low	IL 17 high		Statistics
Gide et al	2.14	1			Log-rank (Mantel-Cox) test
Gide et al	72.29	0			Chi square	7.655
Gide et al	77.71	0			df	1
Gide et al	11.57	1			P value	0.0057
Gide et al	11.57	1			P value summary	**
Gide et al	21.71	1
Gide et al	5.86	1
Gide et al	58.57		0
Gide et al	17.57		1
Gide et al	87		0
Gide et al	103		0
Gide et al	55.14		1
Gide et al	104.57		0
Gide et al	91		0
Gide et al	78		0
Gide et al	89		0
Gide et al	72.71		1
Gide et al	89.57		0
Gide et al	103		0
Gide et al	110.71		0
Gide et al	43		1
Gide et al	85.29		0
Gide et al	92.86		0
Gide et al	11.71		1
Gide et al	15.43		1
Gide et al	91		0
Gide et al	129.14		0
Gide et al	99.29		0
Gide et al	28		0
Gide et al	74		0
Gide et al	11.57		1
Gide et al	4.86		1
Liu et al	13.29	1
Liu et al	24.14	1
Liu et al	11	1
Liu et al	12.71	1
Liu et al	146.71	0
Liu et al	13.43	1
Liu et al	141	0
Liu et al	17.71	1
Liu et al	14	1
Liu et al	163.14	1
Liu et al	127.86	0
Liu et al	131.71	0
Liu et al	10.14	1
Liu et al	30.86	1
Liu et al	82	1
Liu et al	19	1
Liu et al	14.14	1
Liu et al	12.71	1
Liu et al	7	1
Liu et al	15	1
Liu et al	189.57	1
Liu et al	88.14	0
Liu et al	12.14	1
Liu et al	34.29	1
Liu et al	7.57	1
Liu et al	239.86	0
Liu et al	5.71	1
Liu et al	25.86	1
Liu et al	13	1
Liu et al	14.29	1
Liu et al	107.43	1
Liu et al	9.57	1
Liu et al	28.86	1
Liu et al	6	1
Liu et al	129.43		0
Liu et al	175.43		1
Liu et al	143		0
Liu et al	238		0
Liu et al	131.71		0
Liu et al	12.14		1
Liu et al	10.14		1
Liu et al	31		1
Liu et al	12.14		1
Liu et al	12		1
Liu et al	6.86		1
Liu et al	6.29		1
Liu et al	4.43		1

## Sheet: Fig.1h
Figure 1h. Progression free survival of melanoma patients treated with a-CTLA-4 grouped according to baseline IL17 GES (IL17 family genes). Dataset: Van Allen et al (n=42)
Cohort	Time weeks	IL 17 low	IL 17 high		Statistics
Van Allen et al	5.86	1			Log-rank (Mantel-Cox) test
Van Allen et al	21.86	1			Chi square	3.619
Van Allen et al	9.29	1			df	1
Van Allen et al	8.86	1			P value	0.0571
Van Allen et al	9.57	1			P value summary	ns
Van Allen et al	19.86	1
Van Allen et al	15.43	1
Van Allen et al	10.14	1
Van Allen et al	77.71	1
Van Allen et al	15.29	1
Van Allen et al	26	1
Van Allen et al	17.14	1
Van Allen et al	10.43	1
Van Allen et al	12	1
Van Allen et al	4.43	1
Van Allen et al	97.14		0
Van Allen et al	12		1
Van Allen et al	95.57		0
Van Allen et al	8.71		1
Van Allen et al	26.71		1
Van Allen et al	158		0
Van Allen et al	5.29		1
Van Allen et al	10.86		1
Van Allen et al	4.86		1
Van Allen et al	92.29		0
Van Allen et al	3.29		1
Van Allen et al	57.86		1
Van Allen et al	23.29		1
Van Allen et al	11		1
Van Allen et al	7.71		1
Van Allen et al	212.43		0
Van Allen et al	3		1
Van Allen et al	43.14		1
Van Allen et al	5.14		1
Van Allen et al	10.86		1
Van Allen et al	11		1
Van Allen et al	48.71		1
Van Allen et al	30.14		1
Van Allen et al	95		0
Van Allen et al	11		1
Van Allen et al	11.86		1
Van Allen et al	76.86		1

## Sheet: Fig.1i
Figure 1i. Progression free survival of melanoma patients treated with a-PD-1 grouped according to baseline IL17 GES (IL17 family genes). Dataset: Liu et al (n=74) + Gide et al (n=41). Total N=115
Cohort	Time weeks	IL 17 low	IL 17 high		Statistics
Gide et al	8.29	1			Log-rank (Mantel-Cox) test
Gide et al	229	0			Chi square	0.02177
Gide et al	169.86	0			df	1
Gide et al	17.86	1			P value	0.8827
Gide et al	77.71	1			P value summary	ns
Gide et al	3.29	1
Gide et al	44.86	1
Gide et al	51.14	1
Gide et al	6	1
Gide et al	153.57	0
Gide et al	167.71	0
Gide et al	10.86	1
Gide et al	191.71	0
Gide et al	11.71	1
Gide et al	124.29	1
Gide et al	11.86	1
Gide et al	107.86	1
Gide et al	47.86	1
Gide et al	84.29	1
Gide et al	1.86	1
Gide et al	3.29	1
Gide et al	189.71		0
Gide et al	13.71		1
Gide et al	5.57		1
Gide et al	11.43		1
Gide et al	156.86		0
Gide et al	23.71		1
Gide et al	6.71		1
Gide et al	10.14		1
Gide et al	127.29		0
Gide et al	155		0
Gide et al	83.71		1
Gide et al	27.29		1
Gide et al	120.71		0
Gide et al	14.29		1
Gide et al	38.71		1
Gide et al	12		1
Gide et al	221.86		0
Gide et al	11.14		1
Gide et al	227		0
Gide et al	12		1
Liu et al	21.86	1
Liu et al	11	1
Liu et al	6.71	1
Liu et al	13.43	1
Liu et al	7.14	1
Liu et al	119	0
Liu et al	139.71	0
Liu et al	113.14	0
Liu et al	137.14	0
Liu et al	54	0
Liu et al	12	1
Liu et al	89.71	0
Liu et al	125	0
Liu et al	111.43	0
Liu et al	11	1
Liu et al	94.57	0
Liu et al	1.86	1
Liu et al	9	1
Liu et al	9	1
Liu et al	12.71	1
Liu et al	16.14	1
Liu et al	82.86	0
Liu et al	49.57	0
Liu et al	48	1
Liu et al	110.29	0
Liu et al	3	1
Liu et al	77.57	0
Liu et al	12.29	1
Liu et al	11.43	1
Liu et al	90	0
Liu et al	136.43	1
Liu et al	9.57	1
Liu et al	29.29	0
Liu et al	10.86	1
Liu et al	8.14	1
Liu et al	97.86	0
Liu et al	55.57	1
Liu et al	17.71	1
Liu et al	9	1
Liu et al	94	0
Liu et al	9.14	1
Liu et al	106	1
Liu et al	9	1
Liu et al	29		0
Liu et al	53.14		0
Liu et al	58		1
Liu et al	119		0
Liu et al	35.86		1
Liu et al	12		1
Liu et al	11.57		1
Liu et al	38.86		1
Liu et al	2.29		1
Liu et al	10.43		1
Liu et al	13		1
Liu et al	130.43		0
Liu et al	27.14		1
Liu et al	23.14		1
Liu et al	45.57		1
Liu et al	13.57		1
Liu et al	67.29		1
Liu et al	25.14		1
Liu et al	30		1
Liu et al	15.43		1
Liu et al	87.43		0
Liu et al	68		1
Liu et al	68		0
Liu et al	12.29		1
Liu et al	123.71		0
Liu et al	3.29		1
Liu et al	10.57		1
Liu et al	9.86		1
Liu et al	127.29		1
Liu et al	11		1
Liu et al	142.29		0

## Sheet: Fig.1j
Figure 1j. Overall survival of melanoma patients treated with dual ICI grouped according to baseline IL17 GES (IL17 family genes). Dataset: Liu et al (n=47) + Gide et al (n=32). Total N=79
Cohort	Time weeks	IL 17 low	IL 17 high		Statistics
Gide et al	98.43	0			Log-rank (Mantel-Cox) test
Gide et al	72.29	0			Chi square	3.989
Gide et al	77.71	0			df	1
Gide et al	91	0			P value	0.0458
Gide et al	24.14	0			P value summary	*
Gide et al	94.29	1
Gide et al	15.43	1
Gide et al	58.57		0
Gide et al	98.71		0
Gide et al	87		0
Gide et al	103		0
Gide et al	76.86		0
Gide et al	104.57		0
Gide et al	91		0
Gide et al	78		0
Gide et al	89		0
Gide et al	171.86		0
Gide et al	89.57		0
Gide et al	103		0
Gide et al	110.71		0
Gide et al	90.71		0
Gide et al	85.29		0
Gide et al	92.86		0
Gide et al	41.86		0
Gide et al	51		1
Gide et al	91		0
Gide et al	129.14		0
Gide et al	99.29		0
Gide et al	28		0
Gide et al	74		1
Gide et al	25.14		1
Gide et al	75.71		0
Liu et al	40.43	1
Liu et al	162.71	1
Liu et al	43.29	1
Liu et al	18.71	1
Liu et al	146.71	0
Liu et al	61.57	1
Liu et al	141	0
Liu et al	98.14	1
Liu et al	49	1
Liu et al	180.43	0
Liu et al	127.86	0
Liu et al	131.71	0
Liu et al	10.14	1
Liu et al	41.14	0
Liu et al	85.71	1
Liu et al	30.43	1
Liu et al	89.43	1
Liu et al	25.43	1
Liu et al	7.57	1
Liu et al	21.29	1
Liu et al	189.57	0
Liu et al	88.14	0
Liu et al	22.86	1
Liu et al	241.57	0
Liu et al	28.71	1
Liu et al	239.86	0
Liu et al	5.71	1
Liu et al	138.29	1
Liu et al	36.14	1
Liu et al	42.14	1
Liu et al	156.57	0
Liu et al	56.43	0
Liu et al	98	1
Liu et al	12.86	1
Liu et al	129.43		0
Liu et al	186.57		0
Liu et al	143		0
Liu et al	238		0
Liu et al	134		1
Liu et al	60.86		1
Liu et al	17.43		1
Liu et al	38.43		1
Liu et al	120.86		1
Liu et al	34.57		1
Liu et al	24.71		1
Liu et al	8.29		1
Liu et al	19.57		1

[truncated: 51 more sheets: Fig.1k, Fig.1l, Ext-Fig.1a, Ext-Fig.1b, Ext-Fig.1c, Ext-Fig.1d, Ext-Fig.1e, Fig.2a, Fig.2b, Fig.2c, Fig.2d, Fig.2e, Fig.2f, Fig.2g, Ext-Fig.2a, Ext-Fig.2b, Ext-Fig.2c, Ext-Fig.2d, Fig.3a, Fig.3b …]
